# Supplementary material for: E-cigarettes and their lone constituents induce cardiac arrhythmia and conduction defects in mice
Source: Nat Commun. 2022 Oct 25;13:6088. doi: 10.1038/s41467-022-33203-1 (PMC9596490; doi:10.1038/s41467-022-33203-1)
Supplement: Supplementary file 2 — Source Data [file 41467_2022_33203_MOESM2_ESM.xlsx]

## Sheet: Fig 1-male
Males	PG:VG								E-Tobacco								PG								VG								E-Menthol								Air
	ID	ID	ID	ID	ID	ID	ID	ID	ID	ID	ID	ID	ID	ID	ID	ID	ID	ID	ID	ID	ID	ID	ID	ID	ID	ID	ID	ID	ID	ID	ID	ID	ID	ID	ID	ID	ID	ID	ID	ID	ID	ID	ID	ID	ID	ID	ID	ID
Time (min)	1	2	5	110	9319	9320	9405	9406	1	2	5	110	9319	9320	9405	9406	1	2	5	110	9319	9320	9405	9406	1	2	5	110	9319	9320	9405	9406	1	2	5	110	9319	9320	9405	9406	1	2	5	110	9319	9320	9405	9406
1	-10.4174	-25.3868	-303.9	-323.811	-34.1592	-242.542	-85.5636	-120.419	16.2548	-0.9696					3.2202	12.7312	-155.371	-161.488	-95.2816	-153.048	-121.75	-176.687	-30.8778	-195.355	-224.304	-315.699	-123.77	-167.548	16.3876	-4.0342	-77.2258	-133.946	-51.4904	-10.6588	-43.652	-69.553	11.2004	-43.9192	-50.9988		44.7144	-25.7596	-65.6638	-99.29	24.803	-12.5708	43.3992	-3.6374
	-161.891	-147.305	-298.842	-461.078	-263.553	-374.598	-286.852	-397.147	12.1288	18.1894					-26.7178	-47.8658	-188.311	-180.194	-237.923	-323.279	-201.234	-279.39	-171.66	-321.931	-298.281	-334.749	-289.121	-346.548	-249.211	-340.971	-253.136	-226.951	-124.023	-7.5398	-55.828	-70.653	-6.2686	4.9898	-12.1458		19.4274	-33.5076	-101.484	-90.845	24.051	1.1822	45.1212	-6.1484
	-370.153	-357.363	-271.1	-461.261	-297.903	-395.325	-339.327	-427.662	-24.0362	-31.6996					-54.7848	-90.6768	-252.411	-198.061	-246.206	-357.468	-267.621	-317.074	-256.618	-336.589	-379.931	-377.011	-236.013	-401.286		-427.25	-309.829	-247.932	-161.764	-2.8468	-78.731	-103.302	-18.3856	-49.7582	-15.6198		-12.2236	-8.7146	-119.587	-93.252	-13.354	49.4512	44.6712	-27.4974
	-408.101	-374.634	-263.087	-445.64	-342.591	-396.72	-360.787	-424.969	-41.8852	-73.5706					-72.3438	-80.5938	-279.216	-181.545	-187.033	-376.662	-282.837	-254.154	-200.964	-353.28	-394.874	-334.609	-235.804	-426.116		-441.861	-287.107	-278.436	-121.039	-11.1598	-49.278	-73.391	-18.5086	-13.3502	-38.5698		-9.8636	-96.6286	-117.621	51.898	-0.654	65.6402	9.5702	-30.4994
	-407.882	-91.8458	-259.086	-445.303	-309.433	-382.928	-378.59	-425.572	-61.2122	-33.4846					-88.6368	-103.029	-252.064	-162.187	-197.054	-382.72	-226.094	-226.772	-244.682	-343.16	-351.524	-313.582	-199.456	-386.421	-339.434	-454.316	-317.431	-298.211	-54.8474	-29.8228	-49.067	-61.17	-28.3056	-18.2932	-27.2018		-40.3696	-112.847	-78.6388	-18.319	28.548	27.1842	-7.5578	12.6536
	-389.429	-311.607	-284.882	-451.093	-323.597	-340.086	-364.906	-424.534	-85.2442	-5.8076					-79.3998	-82.5078	-248.265	-143.801	-197.273	-390.107	-194.232	-261.611	-251.739	-358.234	-332.813	-287.695	-168.83	-349.171	-383.288	-422.718	-337.197	-304.345	-29.3104	-44.4498	-45.115	-52.349	0.5794	-44.8112	-70.5478		-12.7486	-70.9776	-146.971	60.435	26.053	61.1702	-6.3238	21.0526
	-391.975	-339.908	-259.392	-421.504	-292.222	-316.392	-347.199	-419.477	-83.3582	25.0474					-100.529	-79.2278	-204.047	-139.301	-147.75	-359.538	-151.854	-188.52	-189.388	-369.975	-301.336	-243.911	-198.729	-355.728	-382.912	-383.74	-289.475	-309.867	-77.2114	-23.6268	-36.81	-50.885	-15.9466	-31.1782	-54.7098		10.6944	51.5864	15.4232	51.86	-33.877	10.6512	7.7082	10.3296
	-364.744	-292.613	-263.109	-418.564	-322.7	-316.897	-345.537	-417.722	-86.0162	-18.5186					-55.6408	-70.7598	-201.308	-134.056	-111.586	-397.193	-150.09	-118.806	-124.931	-346.289	-297.697	-256.056	-138.777	-344.358	-354.7	-334.19	-275.284	-298.284	-87.7914	-47.2928	-36.169	-47.387	-25.7506	17.4218	-47.2788		-102.893	52.7664	-78.3888	20.677	-3.643	16.3902	-9.7548	-8.0214
	-377.148	-282.705	-242.822	-420.535	-336.064	-318.259	-361.38	-398.439	-14.1622	-68.3986					-75.0678	-66.9498	-207.93	-133.425	-81.6976	-382.264	-142.921	-144.603	-201.958	-354.571	-317.445	-217.88	-127.559	-342.426	-341.213	-336.367	-329.853	-298.631	-64.5504	-39.2138	-8.551	-45.4	-29.7746	27.2348	-58.5128		-165.141	52.2484	-18.1848	-20.678	-100.942	59.2632	-47.9358	-26.2944
9	-353.753	-297.876	-188.062	-390.822	-336.386	-201.344	-302.57	-368.926	-13.1932	-79.4666					-37.3888	-77.3988	-195.92	-81.1846	-63.5646	-327.238	-82.3512	-71.2972	-85.1258	-278.657	-288.584	-134.31	-36.6698	-307.334	-394.196	-261.253	-297.452	-292.056	-26.7044	-23.8898	38.644	-44.108	-5.5196	17.8628	-14.1868		-38.6316	3.3464	-67.1988	-22.237	-84.643	16.0952	-59.3708	-24.4764
	-306.485	-278.289	-89.7086	-340.375	-295.477	-119.113	-224.878	-320.846	-33.8472	-41.1966					-39.9308	-71.0538	-158.132	-54.5286	-30.3756	-227.628	-28.2062	-20.0322	-8.3818	-149.803	-256.169	-91.016	-19.4508	-160.049	-320.882	-149.683	-236.873	-189.194	-15.8024	3.7322	38.153	-13.082	9.8714	4.3458	0.0092		17.8934	76.3374	-218.543	-136.227	23.438	3.2082	-5.5088	-23.9294
	-283.941	-203.174	-51.0206	-305.352	-209.509	-70.8942	-164.376	-246.814	-51.7032	11.0534					-26.2908	-51.0858	-134.148	-43.1546	-23.2326	-149.603	-9.4712	-1.6842	11.9652	-77.216	-164.408	-78.006	-7.2798	-118.707	-173.271	-80.8282	-51.8568	-75.9332	-16.3044	-6.6668	46.925	-3.756	7.2534	22.4608	4.1032		-128.408	66.4904	-123.218	-185.932	-21.899	17.3002	-2.6858	-7.6084
	-318.84	-151.224	-37.8316	-227.41	-118.142	-49.6942	-94.2276	-107.367	-77.4532	20.1444					-12.0858	-25.0708	-118.345	-30.9366	-6.1256	-86.852	-6.5212	4.8028	13.8972	-71.131	-122.788	-62.97	7.5832	-97.1452	-95.8154	-69.9482	-28.3338	-12.5202	-34.9454	7.0722	53.869	-3.66	-10.3426	38.3648	-18.1368		-61.8896	10.8124	-44.6728	-171.159	-43.705	9.2462	-29.1138	-0.6224
	-262.56	-101.787	-35.3256	-126.937	-73.3022	-28.3922	-77.6456	-78.6968	-2.8192	17.6584					11.9662	18.7282	-116.948	-25.9496	8.4304	-84.258	5.9228	2.2148	9.5682	-59.589	-102.627	-43.278	14.7552	-82.3042	-84.3364	-66.8532	-31.8418	13.8878	-19.9204	-3.0848	58.088	-0.523	10.4204	13.4298	-0.3968		-48.4436	15.8554	-210.362	-124.634	81.839	16.7092	-19.2458	10.3456
	-209.039	-84.6228	-32.5466	-105.89	-53.2992	-9.7322	-65.3486	-70.2068	-6.3232	-1.2986					9.2582	-29.9478	-77.4228	-9.3546	9.9824	-57.004	25.5628	24.9968	56.5172	-50.821	-92.2654	-44.904	20.1242	-55.2732	-70.5014	-63.2572	-24.4658	14.8888	-58.0384	-10.2968	59.301	-5.13	1.4164	11.7988	-27.5818		-162.592	-58.5586	-146.253	-33.505	85.273	6.1522	-10.0878	9.2126
	-174.497	-77.7948	-29.1496	-110.612	-49.7872	-29.5342	-58.4656	-76.7228	-8.4342	-28.5486					-9.6598	-22.1248	-78.9128	1.1704	11.9754	-63.225	32.2018	34.6928	48.4872	-43.593	-87.8274	-15.588	25.5842	-48.6302	-60.2754	-35.5122	3.2072	55.3178	-106.771	-23.9018	54.825	-1.921	6.0484	19.9298	-29.2728		-168.442	-151.677	-244.839	-198.376	80.111	18.6532	-64.9838	25.6366
	-190.526	-74.0658	-7.3376	-83.9766	-97.7272	-11.0352	-47.7176	-88.5598	7.7588	-62.4996					7.5332	-31.2948	-60.8368	-5.5246	16.9074	-93.049	34.4918	28.8448	36.4732	-64.991	-87.6314	-4.377	19.5052	-41.0052	-37.6754	-17.6062	13.4522	24.5668	-112.777	-25.5938	61.432	11.08	-4.1566	38.9608	-60.7608		-127.364	-119.828	-198.052	-138.045	61.446	17.6602	-124.003	-2.8174
	-206.744	-46.2878	-88.1116	-96.9716	-78.2952	-99.0332	-103.471	-134.303	-4.4982	-12.6546					3.8292	-43.0828	-160.995	-8.7756	-13.1406	-87.705	4.1738	2.3518	0.0212	-85.995	-145.426	-95.104	-7.7988	-112.456	-31.2574	-19.4772	-1.3688	-34.3792	-9.9404	-39.8318	113.394	-7.147	11.7604	1.3078	-43.8258		-15.0596	-113.674	-167.086	-13.68	51.873	32.1752	-116.584	-16.2724
18	-190.738	-38.0438	-225.303	-288.576	-79.9982	-252.902	-314.883	-313.702	-131.911	-29.2926					-15.9458	-72.2688	-123.223	-116.718	-109.482	-240.095	-104.611	-154.93	-147.749	-224.85	-217.918	-183.902	-81.7558	-248.865	-119.257	-181.506	-207.871	-187.571	-24.0024	-44.6728	111.773	-34.982	2.0434	-15.4012	-74.3718		4.8464	-39.0066	-32.6958	-50.842	52.381	59.6432	-5.8138	-17.8494
	-215.201	-166.389	-264.836	-311.748	-317.963	-336.939	-309.172	-374.497	-80.3472	-78.8526					-38.9768	-89.9388	-200.85	-211.125	-137.788	-332.417	-138.667	-185.498	-180.422	-276.257	-267.235	-190.984	-103.2	-366.893	-283.056	-334.579	-253.311	-219.852	-29.0554	-32.0218	98.182	-44.714	-11.7336	-28.7432	-44.9128		-65.0506	38.6244	-117.967	5.533	78.532	66.6492	9.7642	-5.7304
	-370.244	-241.161	-267.973	-409.484	-316.571	-328.069	-297.165	-383.463	-104.362	-67.1066					-196.063	-91.0668	-200.216	-180.852	-122.684	-367.751	-96.3142	-98.1112	-183.947	-273.295	-281.519	-209.434	-114.02	-385.185	-310.531	-359.536	-254.311	-270.382	-30.4864	-68.5628	96.137	-22.735	-37.0966	-21.5172	-107.243		-127.822	3.3864	-234.639	-24.624	63.535	85.5272	5.7242	-3.9574
	-377.644	-93.5648	-295.126	-404.491	-269.723	-277.857	-327.8	-375.86	-174.69	-48.9686					-135.852	-185.193	-203.728	-214.383	-138.277	-327.408	-111.866	-115.053	-69.3568	-292.927	-298.726	-219.826	-146.242	-326.755	-275.742	-312.616	-261.773	-282.843	-53.1854	-41.0388	-1.283	-35.117	-28.0546	-51.3322	-106.533		-8.6386	-20.6326	-219.695	-55.487	34.427	82.8852	2.6542	11.6826
	-356.664	-283.876	-319.824	-399.097	-271.632	-348.409	-322.021	-399.998	-181.215	-95.6446					-75.0118	-153.994	-208.122	-139.36	-100.863	-373.937	-90.2452	-185.546	-85.4528	-339.638	-304.359	-216.032	-148.484	-415.211	-247.884	-272.679	-240.032	-282.476	-75.1944	-32.6038	-63.652	-82.498	-30.9896	-80.2722	-77.2518		-0.8746	-87.3506	-223.437	2.693	43.261	89.0812	-69.5618	42.8226
	-325.482	-333.714	-307.822	-403.83	-301.468	-298.724	-300.764	-403.378	-89.6552	-93.8746					-87.7368	-139.061	-219.037	-138.569	-85.9636	-350.87	-105.808	-167.753	-148.871	-313.299	-310.864	-262.507	-145.767	-397.502	-254.016	-317.057	-282.037	-247.801	-43.1664	-49.7068	-50.735	-70.611	-47.5166	-55.1722	-61.8978		1.1134	-131.141	-228.229	-151.628	55.919	-4.1798	-106.439	48.7266
	-347.666	-323.744	-278.799	-395.817	-300.772	-333.42	-287.992	-399.53	-155.609	-54.4516					-129.906	-155.706	-161.584	-142.4	-108.812	-319.253	-77.9492	-129.657	-129.63	-280.025	-319.398	-198.538	-165.044	-371.27	-321.818	-334.604	-250.143	-304.636	-76.5984	-11.2068	-37.951	-34.346	-35.5076	-11.7652	-22.0358		5.1824	-74.2846	-221.318	-216.094	40.177	-42.3698	-118.313	42.8216
	-362.852	-273.161	-252.095	-399.51	-296.524	-288.508	-365.185	-379.549	-142.071	-67.5376					-66.8248	-161.53	-160.36	-100.301	-122.524	-349.093	-67.2882	-120.878	-169.25	-277.312	-316.826	-195.978	-154.616	-417.242	-325.044	-365.1	-183.542	-276.831	-109.016	-6.6378	-42.573	-60.402	-14.4646	-3.4502	-66.6588		24.9634	-73.3626	-106.419	-183.301	69.361	-0.2158	-76.5178	46.2506
	-355.864	-291.039	-217.852	-371.578	-263.717	-257.35	-340.383	-345.516	-127.012	-77.6896					-61.3048	-95.6028	-137.773	-114.993	-85.5116	-341.365	-77.3992	-130.439	-157.943	-250.911	-314.935	-226.799	-145.107	-396.232	-286.723	-314.339	-172.417	-246.334	-56.8114	-17.0868	-40.012	-54.966	-1.6786	-44.9822	-2.2838		-33.7186	-72.6396	15.3802	-80.496	59.395	-139.209	-46.0788	18.6666
27	-369.641	-250.977	-119.27	-394.288	-142.568	-144.377	-230.605	-334.216	-99.5182	-97.5216					-42.8528	-53.5218	-125.054	-76.7756	-41.0686	-229.485	-21.0042	-29.4362	-74.8378	-182.241	-297.483	-130.658	-89.4888	-351.364	-215.234	-234.67	-108.336	-163.312	-110.437	-12.4258	-21.797	-39.099	14.5744	-35.0762	-13.2608		-148.529	-97.4596	42.0522	-75.558	17.139	-188.697	-13.0378	5.4556
	-340.715	-208.022	-73.2526	-295.213	-166.978	-51.8522	-171.668	-203.375	-103.963	-110.168					-48.7548	-57.4998	-110.424	-47.8796	-17.8036	-141.552	6.9388	9.8358	-15.8228	-129.741	-204.697	-65.709	-26.6228	-249.907	-109.476	-186.109	-32.8178	-76.5802	-119.93	-32.0918	-18.33	-11.092	-5.5046	-17.4152	-23.8458		-37.1876	-35.8086	7.8002	16.136	19.226	-36.2418	1.2172	-21.1314
	-275.577	-134.879	-52.2816	-168.886	-75.7112	-42.4502	-122.563	-132.226	-87.9242	-2.2306					-27.9408	25.8512	-122.7	-34.7536	-9.9936	-106.825	15.4338	26.7198	17.8642	-58.039	-153.416	-61.318	7.0232	-183.293	-79.8264	-100.584	-12.5378	-28.5942	-106.522	-38.2288	-4.084	-25.837	-1.4256	-22.9452	-3.4308		24.6984	-64.5186	-1.1118	-4.977	3.807	6.1532	6.4182	-42.9444
	-226.745	-95.5638	-50.5856	-115.804	-49.2862	-19.9682	-105.409	-59.6628	-90.9752	15.1164					-22.0118	9.7922	-136.426	-24.2906	3.2254	-98.23	24.1148	17.4708	-9.4958	-33.268	-124.096	-52.55	15.9452	-114.088	-59.5404	-74.6332	-0.1748	-16.3962	-46.0774	-5.0858	-2.273	-22.459	-0.4916	-4.5372	-9.4438		1.3884	-62.4816	33.5622	21.134	51.124	2.8662	-28.7188	-29.4764
	-164.943	-83.5918	-55.0416	-108.424	-29.9242	-4.7192	-91.6036	-59.5608	-65.0022	1.5894					-42.3818	-28.9598	-89.7048	-23.6106	12.5264	-109.704	44.2658	45.4058	2.5012	-46.798	-105.607	-58.528	22.6392	-96.9532	-58.0424	-59.8332	-11.5638	28.6228	-96.7784	-23.7868	-14.814	3.218	-17.8186	73.1058	-30.8508		11.4024	-64.9746	38.3362	35.293	-4.78	-168.031	-24.8278	-38.4634
	-144.763	-65.2958	-31.3616	-102.818	-19.9922	6.7368	-80.6026	-37.7348	-57.4352	9.4604					-17.0618	-54.9818	-75.2708	5.3674	13.6464	-60.096	43.8638	18.8798	28.1632	-56.488	-80.6034	-34.925	17.1362	-92.3672	-31.9894	-53.3062	-34.4158	52.1478	-115.054	-37.1778	-2.23	-24.632	2.7414	56.9368	11.1522		-35.1346	-84.4776	-51.7578	43.627	-7.443	-184.034	-47.7698	-31.3054
	-140.025	-41.3488	-33.9306	-89.7506	-12.9002	27.8328	-68.2616	-34.1988	-40.5422	-36.4146					-22.4568	-59.9138	-58.9368	4.3184	-18.2476	-66.175	40.5788	22.5658	45.6292	-64.266	-67.7344	13.523	18.1032	-55.7822	-22.1394	-43.6942	35.9872	56.6468	-35.6294	-53.0098	-6.983	-18.052	-15.8686	32.4288	2.4962		-124.545	-98.8556	4.1322	-13.583	19.976	-46.8588	-59.6928	-32.2754
	-140.507	-46.8988	-30.3876	-97.5376	-43.0042	28.1298	-55.3316	0.0342	-31.1942	6.9314					-42.0408	-66.9428	-72.2688	19.9574	-9.4026	-54.421	37.9098	21.8658	33.0402	-55.829	-66.2124	12.299	21.0402	-64.5652	-2.2354	-20.8782	41.9092	56.1288	-25.1754	-30.3778	-24.158	1.327	-33.1066	46.4318	-12.8298		-172.984	16.8334	32.3962	-31.877	25.694	13.5102	-63.9168	-46.5834
	-153.187	-11.4768	-54.6236	-110.331	-99.7952	6.1828	-89.5696	-98.4258	-29.9792	15.4474					-50.7618	-67.1628	-27.7368	13.7004	-14.8436	-59.818	14.1978	20.8838	-7.9658	-49.831	-124.038	-58.862	-10.6978	-111.759	-5.1034	-26.8652	33.3722	12.9988	-22.5854	-22.1278	-31.458	-29.858	-31.1856	-1.5062	-21.3258		-167.529	18.9114	3.3622	61.409	-32.012	7.0032	-11.9758	-34.7824
36	-143.611	-7.1018	-219.427	-263.06	-103.256	-179.47	-233.662	-241.964	-24.1182	35.2204					-31.7248	-121.131	-93.1648	-59.1286	-93.2976	-212.542	-72.7952	-93.2062	-80.1428	-142.194	-242.088	-198.504	-70.9848	-313.757	-100.721	-120.485	-140.248	-116.97	-32.0174	-43.4358	-81.262	-65.981	-28.9706	24.8478	-67.8578		-178.251	6.8634	20.7822	31.469	-42.687	21.6502	-90.6438	-37.7184
	-245.919	-100.515	-309.351	-385.033	-234.865	-291.357	-209.041	-326.926	-52.3962	-81.9216					-26.4268	-160.62	-125.939	-166.83	-118.045	-316.477	-109.853	-142.214	-139.222	-252.857	-278.603	-189.466	-172.611	-347.517	-316.487	-326.543	-140.815	-224.008	-129.814	-17.2148	-83.297	-61.601	-52.8706	24.3318	-131.252		-154.333	31.8614	0.7792	-89.454	-8.686	9.4562	-10.2768	-41.0384
	-295.429	-295.899	-327.313	-404.21	-281.999	-336.645	-269.444	-357.496	-108.504	-146.565					-6.5848	-146.378	-133.841	-130.155	-109.751	-315.383	-85.9932	-111.667	-129.138	-245.621	-307.957	-274.831	-187.784	-405.591	-323.552	-323.659	-155.591	-246.616	-259.615	-16.9018	-60.22	-69	-34.3316	7.7798	-65.5788		-136.661	10.1684	-16.9908	-129.223	23.901	9.7332	-18.7048	-37.6124
	-323.415	-283.53	-325.739	-356.223	-275.015	-312.722	-273.835	-389.602	-238.029	-72.0076					-33.7018	-146.162	-134.809	-100.099	-103.944	-271.123	-78.4352	-112.399	-158.076	-246.827	-313.994	-241.321	-174.401	-385.855	-314.395	-309.309	-200.091	-291.708	-158.373	-18.8218	-64.016	-56.502	-23.0686	13.5078	-50.6958		-107.591	-49.2856	-110.273	-39.178	-78.37	11.6432	-7.6038	-42.4784
	-376.999	-287.379	-248.609	-422.726	-250.828	-294.477	-251.457	-396.469	-181.838	-62.5996					-66.1438	-192.645	-186.165	-111.145	-78.4246	-298.582	-109.736	-145.955	-89.3318	-277.878	-311.545	-203.063	-207.609	-367.027	-307.341	-312.51	-237.089	-301.935	-119.263	-34.2708	-43.291	-43.857	-36.9206	-21.9572	-66.1358		-42.9266	-3.2446	-187.234	19.245	-102.592	16.5382	6.6282	-50.1724
	-365.676	-241.145	-319.806	-409.88	-231.802	-279.748	-212.402	-349.627	-168.876	-169.955					-121.709	-174.743	-192.072	-151.34	-74.5016	-341.639	-95.4512	-141.347	-108.773	-262.068	-298.172	-174.637	-187.357	-420.085	-311.031	-265.23	-189.132	-315.504	-263.958	-48.8778	-41.431	-52.886	-24.8926	-35.1952	-61.4828		-62.0466	-82.7966	-200.559	-15.62	-155.653	15.6542	-4.3888	-33.9264
	-337.918	-284.958	-312.548	-395.971	-209.97	-270.938	-212.925	-350.006	-75.3872	-168.087					-169.556	-161.208	-165.89	-138.857	-51.0736	-330.135	-32.6872	-100.935	-100.956	-244.671	-323.513	-209.108	-172.211	-348.31	-295.716	-260.245	-243.391	-301.964	-295.206	-33.0478	-31.466	-50.757	-14.6396	-32.0862	-20.2568		-143.421	-64.7006	-55.8428	12.618	-141.794	13.9282	12.0732	-49.8854
	-344.584	-280.699	-316.865	-367.928	-222.811	-173.684	-225.461	-354.307	-70.6892	-112.599					-113.399	-137.445	-136.939	-107.734	-47.8846	-298.575	-9.6382	-27.9152	-80.4998	-302.943	-292.22	-170.646	-161.249	-426.697	-221.073	-249.846	-251.06	-312.188	-249.959	-17.6928	-36.888	-70.804	-29.3976	-1.2082	-53.1898		-169.566	-76.1356	-212.417	65.508	-125.614	9.8352	35.0062	-47.3714
	-359.109	-299.8	-267.746	-341.661	-204.557	-106.394	-236.98	-353.642	-83.4722	-125.082					-95.7328	-108.349	-144.062	-116.348	-43.2346	-324.412	-54.6472	-71.5292	-79.1698	-294.222	-353.895	-124.801	-238.53	-401.547	-326.95	-242.835	-279.983	-309.297	-67.9564	-27.6148	-44.285	-190.825	-17.9876	-52.8092	-74.5378		-181.63	-77.1476	-225.436	69.639	-190.179	13.4082	-4.7548	-34.6644
45	-334.63	-309.917	-175.296	-376.227	-139.174	-35.2442	-267.655	-268.436	-103.811	-175.7					-36.9978	-70.8718	-139.255	-168.197	-34.1146	-286.301	-52.4162	-58.9812	-43.1378	-205.407	-271.476	-78.287	-112.75	-400.19	-197.464	-186.278	-267.805	-275.476	-86.4344	-23.2818	-35.183	-150.29	-17.0746	-58.8702	-48.8748		-187.495	-57.1356	-163.172	63.497	-123.221	18.4012	-2.3038	-41.7744
	-309.036	-200.298	-122.566	-369.376	-39.8302	-22.7242	-191.286	-146.898		-124.083					-23.0178	-26.0568	-143.815	-184.178	2.6304	-235.379	-12.6772	-54.4262	-8.5748	-106.401	-172.821	-58.243	-48.2628	-351.296	-99.1594	-113.881	-93.7758	-171.873	-116.427	-36.0338	-27.84	-53.823	11.0224	-21.7562	-9.3308		-106.796	-93.0266	-162.36	63.492	-175.928	8.7872	-30.4118	-40.9384
	-256.029	-146.825	-59.2736	-227.455	-13.8242	-21.5852	-97.5156	-75.6678	-70.1772	-52.0736					-15.4138	-2.1248	-119.405	-133.098	16.8644	-159.537	-0.1662	2.4018	-4.0878	-87.693	-136.596	-47.251	-18.6558	-254.622	-68.5514	-71.7062	-52.8698	-77.3482	-81.7764	-15.1928	-25.68	-29.849	-19.9726	25.7138	-11.3108		-185.125	-76.4646	-204.118	72.814	-109.245	8.6162	-60.7498	-37.4044
	-170.563	-79.4308	-47.4076	-173.745	-6.2622	-25.2822	-75.1876	-79.6538	-95.7972	-65.6666					-36.8578	9.8412	-97.7098	-80.9926	10.9664	-91.596	25.3658	42.8848	14.7902	-54.823	-116.456	-33.056	2.5952	-180.31	-54.7794	-55.6782	-32.1638	-23.3972	-78.1334	-25.9378	-27.187	-11.445	-4.3796	3.5008	-17.8148		-166.163	-85.0696	-20.3128	66.146	-141.186	6.1822	-36.1178	-38.5774
	-121.211	-53.4098	-43.5536	-139.118	-17.2182	7.0028	-56.1106	-74.8988	-246.574	0.4974					4.9602	-29.3308	-83.6458	-67.0496	16.4064	-81.84	36.6058	42.3148	77.4292	-41.53		-7.294	19.1672	-142.472	-40.4044	-44.1702	-3.3068	-9.3652	-88.3264	-54.5158	-21.046	-0.573	-5.9156	7.0548	-58.0468		-189.681	-93.7356	-101.324	-21.804	-156.225	0.0792	7.5082	-28.6014
	-94.3584	-39.1658	-34.0256	-116.696	31.2888	14.5068	-40.0876	-25.2138	-181.049	9.2134					-38.6168	7.9572	-83.3288	-47.8576	12.8284	-110.877	39.0728	28.1188	62.3042	-72.163	-79.9784	-15.892	7.4392	-84.7612	-26.4924	-32.5232	7.1292	-16.2692	-120.424	-27.5918	-20.114	-102.218	12.9074	32.7088	-77.6898		-199.692	-60.6956	-161.67	-29.859	-117.076	10.0712	-75.3438	-43.3334
	-91.0504	-29.3828	-53.6026	-110.161	27.7878	25.8138	-30.7166	-28.7678	-105.083	16.2424					-44.9038	20.2502	-91.9358	-41.9266	-6.5376	-57.743	32.4618	27.5088	59.0752	-47.479	-80.8274	19.614	3.6572	-62.9322	-21.0454	-25.3662	21.1892	-5.5032	-108.211	-39.1978	-15.27	-23.568	7.2094	12.6008	-18.5288		-149.943	-79.8596	-154.687	-55.71	46.372	0.8032	-113.272	-44.9134
	-98.5404	-20.5098	-38.6776	-87.9896	18.9138	29.8348	-28.3026	-30.2628	-110.154	18.4204					-57.3908	21.7412	-82.5868	18.0454	-7.7516	-72.863	27.1138	30.4918	51.5842	-58.388	-62.7224	12.448	28.5602	-51.1242	-4.0804	-24.1842	25.9532	-68.8972	-99.7384	-33.4838	-27.201	-9.764	0.7634	-3.0952	7.3082		-157.871	-84.0766	-240.693	66.916	50.53	-3.4908	-102.3	-33.6584
	-134.358	-10.5408	-43.2056	-120.803	37.0088	32.0358	-14.4236	-5.0178	-96.0852	23.0434					-66.4018	-40.6378	-99.8488	12.8404	-16.4586	-71.576	10.9238	17.3168	52.9742	-75.349	-70.1304	5.556	22.6402	-74.5552	-16.1624	-31.3402	34.8782	-4.7142	-61.5884	-23.6828	-39.201	-24.229	10.4454	3.0198	-13.3318		-154.189	-90.0146	-101.778	13.763	46.135	-1.7518	-113.721	-37.8234
54	-143.626	-11.5838	-28.5176	-137.105	31.8258	-10.9802	-4.1756	-24.7748	-82.0712	14.8484					-73.5488	-75.9818	-96.9328	15.3964	4.0934	-14.419	23.6568	20.9388	63.2652	-85.609	-69.0504	17.842	9.1032	-108.519	-54.1104	10.7088	38.4442	70.6028	-141.834	-5.6768	-21.081	-12.497	3.5044	-24.0682	-4.1938		-182.622	-88.9316	-162.481	-17.531	40.335	1.1352	-105.37	-37.1394
	-155.653	-7.7278	-30.9186	-146.471	31.6608	-10.5362	2.2524	31.7602	-108.468	-5.4536					-44.9548	-61.4958	-50.9968	1.5594	8.2084	-8.544	25.6778	6.9428	49.2982	-68.967	-73.4224	0.871	8.0222	-56.8702	-21.5094	2.4928	38.5562	48.8058	-75.9054	-16.7438	-26.436	-13.657	4.3844	-33.2342	-19.4918		-182.403	-67.9996	-163.19	64.956	53.545	-6.7438	-104.098	-25.5524
	-114.184	-10.2928	-33.5216	-163.055	26.6888	34.6748	-6.3306	24.9832	-47.4162	18.4344					-80.1798	-91.6798	-63.7148	8.2714	-4.4716	-29.967	32.7208	20.2618	60.0332	-14.23	-142.964	15.622	27.7772	-52.9702	5.0516	2.0858	6.3362	19.1358	-52.7044	-15.2748	-18.125	-36.569	-13.1576	-14.0802	-92.7538		-145.068	-64.7606	-247.306	8.32	27.157	-26.2718	-110.605	-21.9604
	-75.2804	-18.0048	-9.4486	-152.583	30.7778	42.7518	-17.9686	-59.1148	-35.8642	-5.1646					-57.4578	-97.4418	-87.7408	-3.0466	12.8324	-48.516	24.8268	16.6008	57.2492	-8.269	-122.386	9.836	13.8182	-60.6892	3.9396	2.7268	33.5222	4.2348	-34.2174	-10.1018	-40.65	-32.362	2.2734	-17.8252	-71.0468		-105.098	-50.3446	-172.774	-152.513	53.865	-17.7138	-165.572	-22.9404
	-58.6204	-24.8898	-36.2896	-96.1826	26.6028	38.2348	-28.7666	-117.906	-35.5162	-0.3976					-91.8618	-97.5338	-49.9648	-1.5886	0.6294	-1.26	9.7808	30.6218	54.7122	-19.587	-172.55	8.974	11.7222	-50.5982	-20.0274	6.8418	31.3532	-8.9192	-52.0544	-43.4718	-47.426	-18.597	-4.7056	-3.4242	-52.5508		-136.137	-44.2206	-230.543	-185.795	78.317	-39.8928	-154.044	-24.1464
	-52.1394	39.7342	-29.9366	-56.7456	23.3258	45.1288	18.0474	-107.553	-118.902	-3.1496					-78.5898	-100.105	-37.3548	7.8424	-27.5896	-17.249	14.1088	13.8248	55.1222	-28.678	-133.611	17.705	13.1212	-33.4202	-12.1714	5.0948	33.3162	31.7238	-140.905	-33.6818	-39.223	-11.233	7.7524	-33.8122	-31.8358		-177.41	-37.7806	-218.502	-107.843	78.194	-13.9698	-169.693	-26.3844
	-69.9514	-23.9028	27.3164	-9.6046	2.9148	41.4818	-6.3166	13.3282	-52.1252	8.4834					-67.9658	-124.019	-39.0438	11.0514	-32.0956	-2.234	22.4808	11.2268	51.4812	-78.875	-183.118	19.674	16.3872	-118.78	12.3496	4.6918	31.8952	-13.2812	-100.448	-24.3748	-33.247	-14.667	-6.2196	-28.7632	-8.0358		-161.912	-71.8446	-135.125	27.785	70.275	43.8262	-170	-11.2184
	-183.22	-41.0998	43.4924	-43.7146	-11.3122	38.1478	10.3124	7.7702	-89.2352	11.1434					-58.0578	-150.927	-135.347	31.8644	-41.6026	-0.502	16.2158	37.7608	39.6392	-123.181	-190.558	16.251	7.6162	-64.3562	6.1666	7.5468	18.2062	77.6938	-192.101	-37.2558	-40.895	-13.502	3.7734	-50.5912	-45.1788		-182.793	-29.6676	-155.095	-20.069	62.63	25.7272	-177.812	-17.6584
	-67.8864	8.2492	36.5204	-112.197	5.0368	26.6678	12.1394	27.3042	-62.3722	-1.2046					-100.541	-169.81	-291.853	9.7364	-0.2346	-25.975	17.6818	20.0088	53.2542	-146.824	-198.673	17.502	4.2952	-35.8792	9.0356	-1.4142	41.2562	129.334	-140.491	-45.3508	-19.551	-5.648	9.4894	-70.8552	-49.4318		-136.977	-3.5216	-154.866	-161.201	42.139	-50.8318	-191.757	-22.0074
63	-73.5634	-100.766	19.8834	-124.216	-7.8572	24.3268	13.6954	-17.8908	-70.1682	-5.2946					-94.2498	-105.969	-137.491	5.0274	-6.2506	-35.214	-19.9772	-1.6532	36.5502	-34.924	-189.849	22.032	5.2652	-41.3302	2.2066	-1.8222	22.1432	133.969	-110.295	-30.3168	-26.541	-12.203	6.1814	-59.7712	-75.9218		-179.867	-26.3516	-184.01	-209.872	-26.537	40.6612	-156.681	-27.7724
	-69.3834	-51.9648	-1.1706	-115.072	-38.8282	-3.6212	8.3004	-86.8588	-117.245	16.5014					-95.2838	-131.167	-109.859	10.1874	2.3674	-16.274	12.7718	6.5878	39.9102	-46.667	-212.252	14.535	14.4552	-46.8482	-21.2774	2.8288	6.4542	128.657	-68.6134	-48.0958	-64.192	-26.915	-3.7746	-52.5462	-64.1058		-92.2696	-38.2336	-180.074	-96.938	16.654	64.9022	-124.7	-24.0774
	-75.5244	-19.4688	-14.3136	-35.4286	12.5528	12.6068	19.1424	-135.007	-103.076	35.0294					-88.4848	-102.247	-285.915	8.3654	-3.5106	-7.993	6.5858	8.4438	49.0742	-20.446	-164.383	3.676	3.1732	-62.9902	-29.3214	-3.2752	-0.1738	110.731	-62.4184	-29.3788	-54.764	-23.596	5.0744	16.7958	-21.8558		-44.5196	-78.6136	-173.668	-11.992	40.156	50.2092	-186.011	-26.0834
	-213.367	23.8802	-73.4146	-15.4856	2.4998	16.2628	13.0004	-165.088	-93.0462	11.6294					-117.073	-137.637	-245.542	-9.6006	3.2214	-26.127	-25.9182	17.6978	58.3292	-1.913	-74.4914	1.942	1.0932	-30.8342	-42.6164	-4.6692	22.2852	61.1038	-53.7424	-22.6408	-87.878	-18.525	5.8674	6.0698	-1.2088		-103.83	-79.7246	-109.212	-152.58	17.786	-35.4488	-181.133	-24.5074
	-247.461	16.9362	-82.8416	-35.8896	0.2858	-12.5642	5.0294	-164.686	-95.9442	-2.9976					-91.3078	-82.9358	-185.433	-2.7286	11.6204	-29.924	-0.5322	-3.6592	54.8262	-17.897	-30.7484	-0.948	7.1502	-37.0202	-46.8084	-19.8332	27.6372	88.8078	-121.06	-37.2898	-80.721	-55.037	-3.0056	-30.9772	-18.3908		-113.079	-88.3986	-116.115	-94.404	8.115	-43.6528	-119.073	-25.7134
	-270.686	1.7182	28.5334	-57.4646	-16.9422	-2.5262	16.4494	-177.488	-101.749	-18.2336					-81.2278	-81.3908	-140.848	8.0054	3.0254	-24.099	-2.7082	-4.5092	46.9942	-57.782	-82.6594	2.807	22.8662	-59.0832	-3.2934	-22.0342	15.2602	95.1668	-150.653	-31.7008	-61.494	-47.928	2.5144	-45.1132	-27.2678		-152.886	-66.4916	-169.331	-176.334	25.846	10.9952	-180.333	-28.9064
	-258.142	-2.5968	-91.8066	-134.929	14.4368	14.9538	-3.3776	-160.064	-107.96	-10.0666					-119.912	-109.035	-73.1428	-15.6206	-3.2146	-24.599	7.0358	-6.1312	55.3832	-28.671	-23.0564	-11.32	-13.5218	-48.8982	-11.7974	-22.1862	-22.5528	82.8628	-150.47	-37.7478	-50.859	-34.423	-11.2946	-50.6402	-66.7828		-135.531	-74.0596	-163.919	-88.254	22.85	15.4742	-136.422	-20.7654
	-233.321	1.7432	-1.6286	-62.1676	-1.7752	16.8658	12.6604	-175.723	-112.696	-1.9746					-110.788	-122.868	-75.1508	-8.3176	-0.4506	-38.505	-13.0972	-6.5492	36.5352	-12.038	-58.6804	1.164	20.0672	-42.4612	-8.9614	-16.1142	-4.8128	-32.9082	-150.649	-31.4588	-71.139	-42.412	-14.1246	-88.1422	-72.0488		-151.747	-115.183	-139.337	-189.26	18.182	4.2832	-174.936	-24.1394
	-234.052	22.2272	29.4274	-43.4286	-10.6542	-34.2402	-2.5146	-143.035	-119.971	22.7354					-105.357	-129.062	-61.7198	-7.9646	9.1604	-94.919	-14.5442	-42.0602	35.3832	-30.178	-28.4284	-21.339	21.2422	-59.5642	-74.7654	-27.4792	29.4072	-45.3842	-138.346	-49.3828	-70.938	-44.032	-4.4076	-81.9522	-111.726		-127.623	-77.0896	-120.73	-121.189	10.383		-106.887	-28.5904
72	-224.579	-105.852	23.3204	-176.112	-22.2632	-2.6992	-4.9796	27.4682	-127.496	-9.0956					-121.088	-50.5858	-54.5888	-17.3756	-12.3796	-72.343	0.8488	-15.4602	29.4802	-37.67	-27.9104	-1.789	16.8532	-44.9822	-105.172	-38.6082	7.6262	-70.0582	-171.012	-61.3138	-60.722	-58.285	-3.6946	-46.4372	-65.3098		-127.243	-103.681	-110.47	-40.559	-17.467	5.8302	-58.8608	-31.0424
	-157.914	-2.7128	-37.0946	-189.876	-22.5802	-29.9012	9.9224	30.8792	-125.182	-0.1706					-65.1538	-66.0558	-60.3918	-10.5466	-7.4006	-14.862	-5.2392	-2.0192	30.4782	-29.65	-45.2734	16.473	8.7492	-42.9442	-61.3624	-31.9172	-25.8228	-4.2762	-110.787	-77.7678	-61.454	-94.357	-20.0516	-42.4122	-4.6858		-52.1536	-80.4916	-72.1548	-61.809	-71.494	10.8382	-92.4938	-22.3314

## Sheet: Fig 1-fem
	Air				PGVG				BluMen
	ID	ID	ID	ID	ID	ID	ID	ID	ID	ID	ID	ID
ExpoMin	4798	4799	4800	4801	4798	4799	4800	4801	4798	4799	4800	4801
1	-4.8254	12.2924	-45.6656	-43.6602	-5.6756	-12.5786	3.8958	21.3348	19.3172	16.9016	-23.161	87.3696
	12.3296	-17.2856	-108.334	-21.1242	-56.4006	-43.1446	-120.062	-22.5502	-5.1398	-13.9354	-65.541	58.7016
	10.9076	-2.2266	-97.2836	-32.7532	-101.594	-59.4926	-84.6872	-43.4372	9.5192	-41.8704	-52.813	34.0546
	-0.2684	23.1254	-16.1246	-8.1932	-87.4336	-79.1386	-126.049	-60.6042	21.6402	-23.8924	-55.547	-16.5154
	-5.6364	21.5464	-39.9836	27.5598	-89.8556	-167.608	-89.5732	-64.0762	7.3502	-18.2234	-32.585	5.8876
	-31.3134	15.6864	17.7824	16.9548	-75.6996	-205.987	-61.7012	-61.6492	22.0112	-35.2404	-56.006	32.3156
	-37.0484	12.5064	-39.9256	15.1298	-70.2176	-159.245	-71.7032	-83.9652	24.6832	-25.1084	-63.381	45.0846
	-50.4644	6.3474	-109.067	12.7758	-70.6426	-108.424	-21.9952	-86.2112	20.3762	-33.4504	-91.972	13.1676
	-16.7314	25.1084	-17.2056	-34.3512	-59.0866	-53.6446	-13.3382	-73.0362	20.2152	-52.6454	-37.746	56.3786
9	6.0356	18.7074	21.9774	-43.6322	-44.5356	-71.3506	-20.3622	-69.3052	24.7782	-29.1554	-70.152	10.3846
	-12.3084	3.0734	17.7914	-8.2472	-37.5866	-45.4536	9.7398	-51.3582	11.1552	-59.5364	-96.429	-7.9024
	-7.1324	24.3194	-35.1586	23.7728	-30.3486	-31.6916	15.2768	-38.6802	31.7942	-74.1774	-61.239	49.0306
	-38.0304	28.1474	8.1354	20.2488	-13.4036	-18.4056	26.0308	-34.6212	27.2552	-65.1794	6.945	80.2916
	-17.5324	13.4564	22.5914	-19.6172	-7.1076	-25.2986	36.2628	-27.0272	-6.3578	-72.2774	19.595	67.5166
	-30.3114	16.7824	1.6054	-35.3952	1.5394	-22.2996	43.8358	-19.0392	3.9802	-50.1684	1.469	83.7876
	-27.0854	31.0004	-54.5286	11.9958	14.5444	-13.1606	43.8288	-19.1212	-37.9628	-116.275	-60.261	54.2426
	2.3316	27.0574	31.8524	12.8248	23.4774	-12.6766	48.0428	-59.8802	16.3902	-63.8784	-52.391	20.4926
	-2.8804	16.0934	-42.0926	30.7048	31.4674	-29.2356	42.5368	-38.7192	-4.9118	-15.0904	-51.724	-10.0464
18	-19.3524	25.5164	-27.9286	25.9888	-5.7866	-48.6416	-13.9022	-42.8412	-14.1298	-84.3544	-62.912	42.5626
	-9.1834	15.4734	-120.853	25.0058	-16.8486	-121.244	-24.7002	-104.903	-16.8738	-152.623	-57.232	13.0266
	4.2926	-15.2876	-86.0076	22.6998	-13.3346	-118.48	-63.3032	-73.5342	-4.9208	-57.0224	-139.549	-29.1134
	-5.9884	-11.1686	-12.3516	28.0888	-25.9956	-133.244	-36.2862	-55.7602	3.4712	-57.7294	-124.261	5.6996
	-2.1824	5.8454	-42.1736	19.7498	-23.7356	-86.2456	-18.0212	-56.3272	-7.6738	-89.6104	-20.457	-31.9254
	-2.6734	6.8344	-18.2246	8.2858	-44.1626	-85.5396	-0.0912	-60.5822	7.9482	-96.7004	10.037	-31.2704
	-4.9204	12.8624	-67.9986	24.0928	-11.3326	-39.0116	-20.3752	-46.0422	9.2562	-52.9584	-28.769	-47.9064
	-16.1504	-103.646	-112.99	-68.5742	-6.4846	-52.5306	-0.1492	-33.9072	4.5582	-31.3234	-43.914	46.4806
	-23.9204	-96.7156	-132.91	-53.9502	-5.7116	-30.0036	15.6058	-31.4082	19.2272	-41.5624	1.282	22.2496
27	4.0126	12.1734	-79.0306	-53.1922	-6.5676	-17.5026	22.6908	-61.4662	27.9992	-54.1974	35.411	77.9356
	-4.1704	14.3574	-86.3826	-43.4102	7.4854	-33.0366	36.5048	-35.8382	34.8082	-47.0734	21.037	77.4296
	-2.4884	7.3854	-17.7816	25.2198	19.7574	-26.5466	45.1938	-26.2502	-2.1788	-12.2484	6.102	28.5576
	-26.1004	15.6714	-44.4976	-1.0112	24.1754	-15.4586	51.2668	-20.9852	-33.8138	-18.3644	-46.687	46.2506
	-38.1594	23.8204	-33.0766	-27.3002	33.5354	-12.1926	49.2808	-8.9972	-17.6178	-28.7464	-50.354	24.4286
	-32.5104	57.6134	-69.2346	34.6908	39.3414	-17.7466	37.7388	-20.6582	-47.2578	-38.4984	-21.057	72.2236
	-19.8904	39.7124	-50.2546	21.1858	39.7794	-6.1566	53.3528	-37.8482	-50.3258	-43.1484	-15.13	68.8136
	-7.3314	25.8894	-4.6736	-19.2332	35.9014	-8.7706	68.1938	-41.0842	27.3362	-27.7714	-113.391	10.8746
	-13.1684	-68.5176	20.5534	-3.0022	36.0514	-13.9836	60.5818	-42.5732	-13.9268	-50.1884	-97.941	-4.9084
36	-21.2974	-51.8756	6.4334	-33.2862	-24.6756	-71.6166	5.4818	-124.018	1.0442	-39.6874	-116.018	22.6526
	-5.8044	-43.4286	-25.3516	-35.5672	-20.4876	-105.378	-3.2802	-133.125	3.6382	-47.8044	-18.825	-21.7924
	-46.4294	-153.357	-96.6286	-33.8092	-9.0706	-126.823	-44.9702	-127.883	-7.4008	-72.2764	-15.152	-12.0554
	-7.0114	-87.7016	-71.6996	-11.7222	-29.5196	-69.6656	-67.0742	-70.7602	25.1462	-113.006	-37.288	-2.1924
	-5.4084	-47.4276	6.3864	22.4268	-17.6106	-77.8576	-12.3712	-95.5662	9.0352	-186.016	-125.147	-53.1194
	-7.7624	-83.7866	36.2294	-26.5762	-39.5926	-72.1526	-48.6482	-72.7942	-1.5798	-179.878	-108.171	-19.3274
	-19.5144	-13.7656	-20.9376	3.5898	-13.4996	-133.218	6.3058	-92.5192	6.9382	-88.6084	-116.356	16.7946
	-3.5604	-19.5916	-15.0196	0.8768	-5.1076	-91.0296	-5.5952	-48.7022	-9.9128	-62.6604	-62.518	57.5006
	2.1736	-48.2336	-30.0306	27.2328	-1.8096	-53.3706	5.9378	-126.401	9.8612	-90.9794	-31.219	-3.8744
45	-8.2614	-4.1086	3.1174	11.0688	-12.3316	-34.9176	23.9548	-47.8222	-14.1128	-88.4874	-63.89	-22.8134
	-0.9894	-18.7356	-34.1676	26.1518	-6.7276	-23.2716	28.5978	-46.3522	-30.9988	-123.582	-108.967	-47.9524
	-6.4484	-43.6436	-128.82	25.4798	7.2794	-15.7426	33.2688	-29.7082	8.6932	-97.7454	-38.872	-53.5684
	-22.3584	-42.9386	-49.2256	19.1378	22.6684	-19.2716	54.2458	-22.2192	-27.0728	-75.5104	-15.963	6.0256
	-43.4094	16.8564	16.9554	3.8938	25.2564	-23.1766	49.0828	-14.2142	-24.6718	-101.194	5.542	-86.6584
	-43.2084	17.0874	-35.1186	0.0658	26.9094	-2.2746	51.8268	-45.5752	12.7942	-165.259	-16.594	-75.7634
	-14.6804	12.0844	15.9204	9.0678	25.8894	-5.1706	55.4268	-43.9562	18.6632	-153.673	-18.677	-69.4144
	-5.6104	26.0314	7.9864	-10.3872	26.9584	-32.2256	68.0538	-32.5162	-28.0448	-175.416	-85.238	-74.8574
	-3.8884	6.3704	20.5104	9.7548	23.6954	-15.0736	56.7048	-40.3452	-17.9008	-116.214	-105.071	-75.4674
54	-28.5594	28.8354	-2.6076	5.6788	32.1894	-20.7746	23.0398	-24.9692	14.8202	-114.066	-88.074	-50.0184
	-48.4364	28.4794	18.5284	-3.1502	23.6764	-18.3926	66.3598	-77.8442	-44.5638	-69.6614	-54.752	8.0976
	-83.6424	7.2014	12.2764	-3.4182	23.0154	-11.5166	27.8028	1.6718	-8.8518	-80.5624	22.402	74.3186
	-85.9454	23.3804	-5.0556	-59.3732	30.8924	-30.7056	27.2288	-2.7762	-15.5708	-196.953	-28.136	77.9446
	-63.2054	10.6704	-21.5656	4.4028	42.1674	-39.1186	-0.2102	7.6198	-45.0968	-198.404	-124.437	57.8036
	-21.3864	-5.1966	5.7444	17.3528	32.6884	-83.5606	30.2158	3.4328	-56.7278	-196.39	-173.889	19.9486
	-5.5984	-70.5896	47.1854	-35.3882	34.7024	-95.6666	45.6508	-30.8332	-37.1618	-144.052	-176.912	-20.9024
	-4.8714	18.7594	2.6094	-41.5262	30.6774	-75.1346	19.8458	-43.5252	24.1602	-141.498	-134.198	-63.8024
	-28.5154	-1.3316	20.1724	-27.2242	6.1674	-58.3586	43.2778	-37.8872	6.0562	-149.904	-94.819	14.3166
63	-7.6814	-4.1516	9.8674	-34.3222	-1.6176	-37.9816	23.8838	-26.6612	2.3092	-58.2724	-7.779	85.8126
	-7.5374	-1.2466	-23.7096	-60.4202	7.9464	-9.5446	-11.6842	-70.7462	2.1642	-193.444	-175.635	73.4146
	-30.8424	-16.5916	19.9704	-1.8732	20.8424	-20.9616	34.0058	-98.6212	-46.5408	-209.219	-199.585	47.8916
	-66.8994	-41.8866	29.1824	-111.772	21.1694	-20.7886	6.9148	-118.275	-27.2928	-222.773	-169.436	35.0516
	-104.898	4.5584	29.8434	-15.0842	35.4134	-60.4076	-1.4322	-112.192	-38.4068	-194.437	-144.021	-17.5554
	-121.268	-18.0156	11.7364	-39.0752	9.7374	-96.9936	38.2538	-124.687	1.6072	-146.987	-160.482	-55.1064
	-83.8154	31.4324	4.4304	-13.2732	-17.0356	-101.397	59.7378	-94.5562	-20.7788	-199.583	-45.89	-58.3524
	-68.0794	6.0084	-62.1046	3.5548	4.1774	-43.7806	62.5708	-21.8592	-85.3758	-231.798	20.353	-70.7864
	-13.4244	-19.3246	-96.3466	-12.4862	9.3934	-46.8576	42.8908	-4.7232	-109.486	-227.355	27.034	-68.5504
72	-30.5384	-26.6316	-81.9676	-36.4812	-37.1346	-60.9056	23.5078	-19.2252	5.8022	-124.41	8.408	-89.1434
	-12.4324	-12.4156	-86.6956	-42.1712	-3.7896	-32.5566	19.1158	-48.4412	16.5572	-189.197	-4.938	-110.479
	-14.8314	-9.4116	-91.8846	-8.9142	20.4804	-29.0546	14.5318	-48.1102	-3.4408	-176.438	21.154	-80.3864

## Sheet: Fig 2
			Air	PG	VG	PG:VG	*E-Tobac	*E-Menth	Air	PG:VG	*E-Menth		EXPO									EXPO									EXPO										FEMALES	HR	Expo
			Males						Females																																FEMALES	HR	Solution for Fixed Effects
		n	8	8	8	8	4	7	4	4	4		SDNN	Solution for Fixed Effects								HR	Solution for Fixed Effects								RMSSD	Solution for Fixed Effects									FEMALES	HR	Effect	Trt	Estimate	Standard	DF	t Value	Pr > |t|
HR	Expo	LS Mean	-24.23	-176.7	-261.8	-296.4	-85.13	-38.84	-21.676	-56.653	-26.657		SDNN	Effect	Trt	Estimate	Standard	DF	t Value	Pr > |t|		HR	Effect	Trt	Estimate	Standard	DF	t Value	Pr > |t|		RMSSD	Effect	Trt	Estimate	Standard	DF	t Value	Pr > |t|			FEMALES	HR				Error
HR	Expo	SEM	5.3351	5.3351	5.3638	5.3351	7.3756	5.7902	11.2333	11.2333	11.2333		SDNN				Error					HR				Error					RMSSD				Error						FEMALES	HR	Intercept		-21.676	11.2333	318	-1.93	0.0545
SDNN	Expo	LS Mean	1.1065	11.5589	26.1248	44.691	6.6482	3.2612	1.652	5.2353	1.6821		SDNN	Intercept		1.1065	0.7198	1143	1.54	0.1245		HR	Intercept		-24.2264	5.3351	1143	-4.54	<.0001		RMSSD	Intercept		1.8281	0.8638	1143	2.12	0.0345			FEMALES	HR	Trt	BluMen	-4.9813	5.6584	318	-0.88	0.3793
SDNN	Expo	SEM	0.7198	0.7198	0.7235	0.7198	1.0059	0.7796	1.1781	1.1781	1.1781		SDNN	Trt	Classic_Tob	5.5416	1.1942	1143	4.64	<.0001		HR	Trt	Classic_Tob	-60.9025	8.6312	1143	-7.06	<.0001		RMSSD	Trt	Classic_Tob	4.7922	1.4155	1143	3.39	0.0007			FEMALES	HR	Trt	PGVG	-34.9772	5.6584	318	-6.18	<.0001
RMSSD	Expo	LS Mean	1.8281	10.7663	25.2237	50.3444	6.6203	3.2887	1.9554	4.8594	1.8625		SDNN	Trt	Mag_Menthol	2.1546	1.002	1143	2.15	0.0317		HR	Trt	Mag_Menthol	-14.6091	7.2187	1143	-2.02	0.0432		RMSSD	Trt	Mag_Menthol	1.4606	1.1856	1143	1.23	0.2182			FEMALES	HR	Trt	_Air__	0	.	.	.	.
RMSSD	Expo	SEM	0.8638	0.8638	0.8684	0.8638	1.2009	0.9367	1.1219	1.1219	1.1219		SDNN	Trt	PG	10.4523	0.9634	1143	10.85	<.0001		HR	Trt	PG	-152.51	6.9387	1143	-21.98	<.0001		RMSSD	Trt	PG	8.9382	1.1398	1143	7.84	<.0001			FEMALES	HR
													SDNN	Trt	PG_VG	43.5845	0.9634	1143	45.24	<.0001		HR	Trt	PG_VG	-272.14	6.9387	1143	-39.22	<.0001		RMSSD	Trt	PG_VG	48.5163	1.1398	1143	42.57	<.0001			FEMALES	HR	Least Squares Means
HR	Post	LS Mean	-28.86	1.044	-17.09	-48.91	-2.301	5.1566	-4.1752	6.1802	-29.992		SDNN	Trt	VG	25.0183	0.9657	1143	25.91	<.0001		HR	Trt	VG	-237.58	6.9549	1143	-34.16	<.0001		RMSSD	Trt	VG	23.3956	1.1424	1143	20.48	<.0001			FEMALES	HR	Effect	Trt	Estimate	Standard	DF	t Value	Pr > |t|
HR	Post	SEM	4.6983	4.6983	4.6983	4.6983	6.4901	5.1483	6.8846	6.8846	6.8846		SDNN	Trt	_Air__________	0	.	.	.	.		HR	Trt	_Air__________	0	.	.	.	.		RMSSD	Trt	_Air__________	0	.	.	.	.			FEMALES	HR				Error
SDNN	Post	LS Mean	0.7659	-0.8642	-2.0859	0.6939	-0.4363	-0.2076	-0.0006	-1.0563	1.1083		SDNN									HR									RMSSD										FEMALES	HR	Trt	_Air__	-21.676	11.2333	318	-1.93	0.0545
SDNN	Post	SEM	0.3447	0.3447	0.3454	0.3447	0.4775	0.3778	0.6331	0.6331	0.6331		SDNN	Least Squares Means								HR	Least Squares Means								RMSSD	Least Squares Means									FEMALES	HR	Trt	_PGVG	-56.6532	11.2333	318	-5.04	<.0001
RMSSD	Post	LS Mean	1.2234	-0.3796	-0.577	2.1704	-0.2054	-0.1975	0.4632	-0.0443	0.9521		SDNN	Effect	Trt	Estimate	Standard	DF	t Value	Pr > |t|		HR	Effect	Trt	Estimate	Standard	DF	t Value	Pr > |t|		RMSSD	Effect	Trt	Estimate	Standard	DF	t Value	Pr > |t|			FEMALES	HR	Trt	BluMen	-26.6573	11.2333	318	-2.37	0.0182
RMSSD	Post	SEM	0.2506	0.2506	0.2512	0.2506	0.3479	0.2747	0.466	0.466	0.466		SDNN				Error					HR				Error					RMSSD				Error						FEMALES	HR
													SDNN	Trt	Classic_Tob	6.6482	1.0059	1143	6.61	<.0001		HR	Trt	Classic_Tob	-85.1289	7.3756	1143	-11.54	<.0001		RMSSD	Trt	Classic_Tob	6.6203	1.2009	1143	5.51	<.0001			FEMALES	HR	Post
HR	Late Post-	LS Mean	-55.63	4.0119	6.7369	-18.9	-46.88	-19.72	-21.135	-12.696	-69.112		SDNN	Trt	Mag_Menthol	3.2612	0.7796	1143	4.18	<.0001		HR	Trt	Mag_Menthol	-38.8355	5.7902	1143	-6.71	<.0001		RMSSD	Trt	Mag_Menthol	3.2887	0.9367	1143	3.51	0.0005			FEMALES	HR	Solution for Fixed Effects
HR	Late Post-	SEM	4.8092	4.7899	4.7899	4.7899	6.6201	5.1751	13.6121	13.6121	13.6121		SDNN	Trt	PG	11.5589	0.7198	1143	16.06	<.0001		HR	Trt	PG	-176.73	5.3351	1143	-33.13	<.0001		RMSSD	Trt	PG	10.7663	0.8638	1143	12.46	<.0001			FEMALES	HR	Effect	Trt	Estimate	Standard	DF	t Value	Pr > |t|
SDNN	Late Post-	LS Mean	2.3172	-0.1798	-0.7463	1.2338	0.8229	1.1779	0.6423	0.4298	2.4514		SDNN	Trt	PG_VG	44.691	0.7198	1143	62.09	<.0001		HR	Trt	PG_VG	-296.37	5.3351	1143	-55.55	<.0001		RMSSD	Trt	PG_VG	50.3444	0.8638	1143	58.28	<.0001			FEMALES	HR				Error
SDNN	Late Post-	SEM	0.3604	0.3575	0.3575	0.3575	0.4948	0.3862	0.8433	0.8417	0.8417		SDNN	Trt	VG	26.1248	0.7235	1143	36.11	<.0001		HR	Trt	VG	-261.81	5.3638	1143	-48.81	<.0001		RMSSD	Trt	VG	25.2237	0.8684	1143	29.05	<.0001			FEMALES	HR	Intercept		-4.1752	6.8846	210	-0.61	0.5449
RMSSD	Late Post-	LS Mean	2.3145	-0.216	-0.1479	1.6386	0.9586	0.4492	0.7725	0.1209	2.5475		SDNN	Trt	_Air__________	1.1065	0.7198	1143	1.54	0.1245		HR	Trt	_Air__________	-24.2264	5.3351	1143	-4.54	<.0001		RMSSD	Trt	_Air__________	1.8281	0.8638	1143	2.12	0.0345			FEMALES	HR	Trt	BluMen	-25.817	6.6709	210	-3.87	0.0001
RMSSD	Late Post-	SEM	0.2382	0.2363	0.2363	0.2363	0.3274	0.2551	0.7278	0.7264	0.7264																														FEMALES	HR	Trt	PGVG	10.3554	6.6709	210	1.55	0.1221
													Post-Expo									Post-Expo									Post-Expo										FEMALES	HR	Trt	_Air__	0	.	.	.	.
													SDNN	Solution for Fixed Effects								HR	Solution for Fixed Effects								RMSSD	Solution for Fixed Effects									FEMALES	HR
													SDNN	Effect	Trt	Estimate	Standard	DF	t Value	Pr > |t|		HR	Effect	Trt	Estimate	Standard	DF	t Value	Pr > |t|		RMSSD	Effect	Trt	Estimate	Standard	DF	t Value	Pr > |t|			FEMALES	HR	Least Squares Means
													SDNN				Error					HR				Error					RMSSD				Error						FEMALES	HR	Effect	Trt	Estimate	Standard	DF	t Value	Pr > |t|
													SDNN	Intercept		0.7659	0.3447	754	2.22	0.0266		HR	Intercept		-28.8568	4.6983	755	-6.14	<.0001		RMSSD	Intercept		1.2234	0.2506	754	4.88	<.0001			FEMALES	HR				Error
													SDNN	Trt	Classic_Tob	-1.2022	0.5606	754	-2.14	0.0323		HR	Trt	Classic_Tob	26.5557	7.5904	755	3.5	0.0005		RMSSD	Trt	Classic_Tob	-1.4288	0.4094	754	-3.49	0.0005			FEMALES	HR	Trt	_Air__	-4.1752	6.8846	210	-0.61	0.5449
													SDNN	Trt	Mag_Menthol	-0.9735	0.4733	754	-2.06	0.0401		HR	Trt	Mag_Menthol	34.0135	6.4048	755	5.31	<.0001		RMSSD	Trt	Mag_Menthol	-1.4209	0.3458	754	-4.11	<.0001			FEMALES	HR	Trt	PGVG	6.1802	6.8846	210	0.9	0.3704
													SDNN	Trt	PG	-1.6301	0.4508	754	-3.62	0.0003		HR	Trt	PG	29.9009	6.0999	755	4.9	<.0001		RMSSD	Trt	PG	-1.6031	0.3294	754	-4.87	<.0001			FEMALES	HR	Trt	BluMen	-29.9922	6.8846	210	-4.36	<.0001
													SDNN	Trt	PG_VG	-0.07208	0.4508	754	-0.16	0.873		HR	Trt	PG_VG	-20.0554	6.0999	755	-3.29	0.0011		RMSSD	Trt	PG_VG	0.947	0.3294	754	2.87	0.0042			FEMALES	HR
													SDNN	Trt	VG	-2.8518	0.4516	754	-6.31	<.0001		HR	Trt	VG	11.7627	6.0999	755	1.93	0.0542		RMSSD	Trt	VG	-1.8004	0.33	754	-5.46	<.0001			FEMALES	HR	Late
													SDNN	Trt	_Air__________	0	.	.	.	.		HR	Trt	_Air__________	0	.	.	.	.		RMSSD	Trt	_Air__________	0	.	.	.	.			FEMALES	HR	Solution for Fixed Effects
													SDNN									HR									RMSSD										FEMALES	HR	Effect	Trt	Estimate	Standard	DF	t Value	Pr > |t|
													SDNN	Least Squares Means								HR	Least Squares Means								RMSSD	Least Squares Means									FEMALES	HR				Error
													SDNN	Effect	Trt	Estimate	Standard	DF	t Value	Pr > |t|		HR	Effect	Trt	Estimate	Standard	DF	t Value	Pr > |t|		RMSSD	Effect	Trt	Estimate	Standard	DF	t Value	Pr > |t|			FEMALES	HR	Intercept		-21.1347	13.6121	246	-1.55	0.1218
													SDNN				Error					HR				Error					RMSSD				Error						FEMALES	HR	Trt	BluMen	-47.9775	8.641	246	-5.55	<.0001
													SDNN	Trt	Classic_Tob	-0.4363	0.4775	754	-0.91	0.3612		HR	Trt	Classic_Tob	-2.3011	6.4901	755	-0.35	0.723		RMSSD	Trt	Classic_Tob	-0.2054	0.3479	754	-0.59	0.555			FEMALES	HR	Trt	PGVG	8.4385	8.641	246	0.98	0.3297
													SDNN	Trt	Mag_Menthol	-0.2076	0.3778	754	-0.55	0.5829		HR	Trt	Mag_Menthol	5.1566	5.1483	755	1	0.3168		RMSSD	Trt	Mag_Menthol	-0.1975	0.2747	754	-0.72	0.4725			FEMALES	HR	Trt	_Air__	0	.	.	.	.
													SDNN	Trt	PG	-0.8642	0.3447	754	-2.51	0.0124		HR	Trt	PG	1.044	4.6983	755	0.22	0.8242		RMSSD	Trt	PG	-0.3796	0.2506	754	-1.51	0.1302			FEMALES	HR
													SDNN	Trt	PG_VG	0.6939	0.3447	754	2.01	0.0445		HR	Trt	PG_VG	-48.9122	4.6983	755	-10.41	<.0001		RMSSD	Trt	PG_VG	2.1704	0.2506	754	8.66	<.0001			FEMALES	HR	Least Squares Means
													SDNN	Trt	VG	-2.0859	0.3454	754	-6.04	<.0001		HR	Trt	VG	-17.0941	4.6983	755	-3.64	0.0003		RMSSD	Trt	VG	-0.577	0.2512	754	-2.3	0.0219			FEMALES	HR	Effect	Trt	Estimate	Standard	DF	t Value	Pr > |t|
													SDNN	Trt	_Air__________	0.7659	0.3447	754	2.22	0.0266		HR	Trt	_Air__________	-28.8568	4.6983	755	-6.14	<.0001		RMSSD	Trt	_Air__________	1.2234	0.2506	754	4.88	<.0001			FEMALES	HR				Error
																																									FEMALES	HR	Trt	_Air__	-21.1347	13.6121	246	-1.55	0.1218
													Late Post-Expo									Late Post-Expo									Late Post-Expo										FEMALES	HR	Trt	PGVG	-12.6962	13.6121	246	-0.93	0.3519
													SDNN																												FEMALES	HR	Trt	BluMen	-69.1122	13.6121	246	-5.08	<.0001
													SDNN	Solution for Fixed Effects								HR	Solution for Fixed Effects								RMSSD	Solution for Fixed Effects
													SDNN	Effect	Trt	Estimate	Standard	DF	t Value	Pr > |t|		HR	Effect	Trt	Estimate	Standard	DF	t Value	Pr > |t|		RMSSD	Effect	Trt	Estimate	Standard	DF	t Value	Pr > |t|
													SDNN				Error					HR				Error					RMSSD				Error
													SDNN	Intercept		2.3172	0.3604	759	6.43	<.0001		HR	Intercept		-55.6336	4.8092	760	-11.57	<.0001		RMSSD	Intercept		2.3145	0.2382	759	9.72	<.0001
													SDNN	Trt	Classic_Tob	-1.4943	0.5812	759	-2.57	0.0103		HR	Trt	Classic_Tob	8.7561	7.7481	760	1.13	0.2588		RMSSD	Trt	Classic_Tob	-1.3558	0.385	759	-3.52	0.0005
													SDNN	Trt	Mag_Menthol	-1.1393	0.4846	759	-2.35	0.019		HR	Trt	Mag_Menthol	35.9144	6.4556	760	5.56	<.0001		RMSSD	Trt	Mag_Menthol	-1.8653	0.3211	759	-5.81	<.0001
													SDNN	Trt	PG	-2.497	0.4679	759	-5.34	<.0001		HR	Trt	PG	59.6455	6.2321	760	9.57	<.0001		RMSSD	Trt	PG	-2.5305	0.3101	759	-8.16	<.0001
													SDNN	Trt	PG_VG	-1.0834	0.4679	759	-2.32	0.0209		HR	Trt	PG_VG	36.7353	6.2321	760	5.89	<.0001		RMSSD	Trt	PG_VG	-0.6759	0.3101	759	-2.18	0.0296
													SDNN	Trt	VG	-3.0635	0.4679	759	-6.55	<.0001		HR	Trt	VG	62.3704	6.2321	760	10.01	<.0001		RMSSD	Trt	VG	-2.4624	0.3101	759	-7.94	<.0001
													SDNN	Trt	_Air__________	0	.	.	.	.		HR	Trt	_Air__________	0	.	.	.	.		RMSSD	Trt	_Air__________	0	.	.	.	.
													SDNN									HR									RMSSD
													SDNN	Least Squares Means								HR	Least Squares Means								RMSSD	Least Squares Means
													SDNN	Effect	Trt	Estimate	Standard	DF	t Value	Pr > |t|		HR	Effect	Trt	Estimate	Standard	DF	t Value	Pr > |t|		RMSSD	Effect	Trt	Estimate	Standard	DF	t Value	Pr > |t|
													SDNN				Error					HR				Error					RMSSD				Error
													SDNN	Trt	Classic_Tob	0.8229	0.4948	759	1.66	0.0967		HR	Trt	Classic_Tob	-46.8775	6.6201	760	-7.08	<.0001		RMSSD	Trt	Classic_Tob	0.9586	0.3274	759	2.93	0.0035
													SDNN	Trt	Mag_Menthol	1.1779	0.3862	759	3.05	0.0024		HR	Trt	Mag_Menthol	-19.7192	5.1751	760	-3.81	0.0001		RMSSD	Trt	Mag_Menthol	0.4492	0.2551	759	1.76	0.0788
													SDNN	Trt	PG	-0.1798	0.3575	759	-0.5	0.6152		HR	Trt	PG	4.0119	4.7899	760	0.84	0.4025		RMSSD	Trt	PG	-0.216	0.2363	759	-0.91	0.3608
													SDNN	Trt	PG_VG	1.2338	0.3575	759	3.45	0.0006		HR	Trt	PG_VG	-18.8983	4.7899	760	-3.95	<.0001		RMSSD	Trt	PG_VG	1.6386	0.2363	759	6.94	<.0001
													SDNN	Trt	VG	-0.7463	0.3575	759	-2.09	0.0372		HR	Trt	VG	6.7369	4.7899	760	1.41	0.16		RMSSD	Trt	VG	-0.1479	0.2363	759	-0.63	0.5315
													SDNN	Trt	_Air__________	2.3172	0.3604	759	6.43	<.0001		HR	Trt	_Air__________	-55.6336	4.8092	760	-11.57	<.0001		RMSSD	Trt	_Air__________	2.3145	0.2382	759	9.72	<.0001

## Sheet: Fig 3
		Pdur			PR				EXPO									EXPO
		LSMean	SEM	n	LSMean	SEM	n			Solution for Fixed Effects								PR	Solution for Fixed Effects
Air	Expo	0.01692	0.08346	8	0.8636	0.3294	8		Pdur	Effect	Trt	Estimate	Standard	DF	t Value	Pr > |t|		PR	Effect	Trt	Estimate	Standard	DF	t Value	Pr > |t|
PG	Expo	0.2541	0.08263	6	1.3205	0.3336	6		Pdur				Error					PR				Error
VG	Expo	0.4392	0.08041	7	1.1299	0.3235	7		Pdur	Intercept		0.01692	0.08346	938	0.2	0.8394		PR	Intercept		0.8636	0.3294	948	2.62	0.0089
PG:VG	Expo	0.6821	0.07759	7	1.9018	0.3136	7		Pdur	Trt	Classic_Tob	0.4719	0.125	938	3.77	0.0002		PR	Trt	Classic_Tob	0.401	0.5147	948	0.78	0.4361
*E-Tobac	Expo	0.4888	0.1071	4	1.2647	0.4289	4		Pdur	Trt	Mag_Menthol	-0.2698	0.1116	938	-2.42	0.0158		PR	Trt	Mag_Menthol	3.0718	0.4515	948	6.8	<.0001
*E-Menth	Expo	-0.2529	0.08669	6	3.9354	0.3425	6		Pdur	Trt	PG	0.2371	0.1113	938	2.13	0.0334		PR	Trt	PG	0.4569	0.452	948	1.01	0.3123
									Pdur	Trt	PG_VG	0.6652	0.1062	938	6.26	<.0001		PR	Trt	PG_VG	1.0382	0.4335	948	2.39	0.0168
Air	Post	0.5076	0.06804	8	1.859	0.3162	8		Pdur	Trt	VG	0.4223	0.1077	938	3.92	<.0001		PR	Trt	VG	0.2663	0.4392	948	0.61	0.5445
PG	Post	0.2713	0.06711	7	-0.5373	0.3119	7		Pdur	Trt	_Air__________	0	.	.	.	.		PR	Trt	_Air__________	0	.	.	.	.
VG	Post	0.3077	0.06526	8	0.2387	0.3033	8		Pdur									PR
PG:VG	Post	0.4115	0.06389	7	3.3921	0.2969	7		Pdur	Least Squares Means								PR	Least Squares Means
*E-Tobac	Post	0.2873	0.09108	4	0.08233	0.4233	4		Pdur	Effect	Trt	Estimate	Standard	DF	t Value	Pr > |t|		PR	Effect	Trt	Estimate	Standard	DF	t Value	Pr > |t|
*E-Menth	Post	0.2802	0.07207	7	0.8929	0.3311	7		Pdur				Error					PR				Error
									Pdur	Trt	Classic_Tob	0.4888	0.1071	938	4.57	<.0001		PR	Trt	Classic_Tob	1.2647	0.4289	948	2.95	0.0033
Air	Late Post-	0.6538	0.07226	8	2.3791	0.4252	8		Pdur	Trt	Mag_Menthol	-0.2529	0.08669	938	-2.92	0.0036		PR	Trt	Mag_Menthol	3.9354	0.3425	948	11.49	<.0001
PG	Late Post-	-0.09004	0.07267	7	-1.0448	0.4447	7		Pdur	Trt	PG	0.2541	0.08263	938	3.07	0.0022		PR	Trt	PG	1.3205	0.3336	948	3.96	<.0001
VG	Late Post-	0.006876	0.06866	8	0.3611	0.4145	8		Pdur	Trt	PG_VG	0.6821	0.07759	938	8.79	<.0001		PR	Trt	PG_VG	1.9018	0.3136	948	6.06	<.0001
PG:VG	Late Post-	0.4342	0.06836	7	-0.8636	0.4127	7		Pdur	Trt	VG	0.4392	0.08041	938	5.46	<.0001		PR	Trt	VG	1.1299	0.3235	948	3.49	0.0005
*E-Tobac	Late Post-	0.4664	0.09433	4	-0.0496	0.5613	4		Pdur	Trt	_Air__________	0.01692	0.08346	938	0.2	0.8394		PR	Trt	_Air__________	0.8636	0.3294	948	2.62	0.0089
*E-Menth	Late Post-	0.228	0.07584	7	2.0669	0.4516	7
									Post-Expo									Post-Expo
									Pdur	Solution for Fixed Effects								PR	Solution for Fixed Effects
									Pdur	Effect	Trt	Estimate	Standard	DF	t Value	Pr > |t|		PR	Effect	Trt	Estimate	Standard	DF	t Value	Pr > |t|
									Pdur				Error					PR				Error
									Pdur	Intercept		0.5076	0.06804	622	7.46	<.0001		PR	Intercept		1.859	0.3162	624	5.88	<.0001
									Pdur	Trt	Classic_Tob	-0.2203	0.107	622	-2.06	0.0399		PR	Trt	Classic_Tob	-1.7767	0.4972	624	-3.57	0.0004
									Pdur	Trt	Mag_Menthol	-0.2275	0.09223	622	-2.47	0.0139		PR	Trt	Mag_Menthol	-0.9661	0.4264	624	-2.27	0.0238
									Pdur	Trt	PG	-0.2364	0.09083	622	-2.6	0.0095		PR	Trt	PG	-2.3963	0.4222	624	-5.68	<.0001
									Pdur	Trt	PG_VG	-0.09611	0.08693	622	-1.11	0.2693		PR	Trt	PG_VG	1.533	0.404	624	3.79	0.0002
									Pdur	Trt	VG	-0.2	0.08759	622	-2.28	0.0227		PR	Trt	VG	-1.6203	0.4071	624	-3.98	<.0001
									Pdur	Trt	_Air__________	0	.	.	.	.		PR	Trt	_Air__________	0	.	.	.	.
									Pdur									PR
									Pdur	Least Squares Means								PR	Least Squares Means
									Pdur	Effect	Trt	Estimate	Standard	DF	t Value	Pr > |t|		PR	Effect	Trt	Estimate	Standard	DF	t Value	Pr > |t|
									Pdur				Error					PR				Error
									Pdur	Trt	Classic_Tob	0.2873	0.09108	622	3.15	0.0017		PR	Trt	Classic_Tob	0.08233	0.4233	624	0.19	0.8459
									Pdur	Trt	Mag_Menthol	0.2802	0.07207	622	3.89	0.0001		PR	Trt	Mag_Menthol	0.8929	0.3311	624	2.7	0.0072
									Pdur	Trt	PG	0.2713	0.06711	622	4.04	<.0001		PR	Trt	PG	-0.5373	0.3119	624	-1.72	0.0854
									Pdur	Trt	PG_VG	0.4115	0.06389	622	6.44	<.0001		PR	Trt	PG_VG	3.3921	0.2969	624	11.42	<.0001
									Pdur	Trt	VG	0.3077	0.06526	622	4.71	<.0001		PR	Trt	VG	0.2387	0.3033	624	0.79	0.4315
									Pdur	Trt	_Air__________	0.5076	0.06804	622	7.46	<.0001		PR	Trt	_Air__________	1.859	0.3162	624	5.88	<.0001
									Late Post-Expo									Late Post-Expo
										Solution for Fixed Effects								PR	Solution for Fixed Effects
									Pdur	Effect	Trt	Estimate	Standard	DF	t Value	Pr > |t|		PR	Effect	Trt	Estimate	Standard	DF	t Value	Pr > |t|
									Pdur				Error					PR				Error
									Pdur	Intercept		0.6538	0.07226	642	9.05	<.0001		PR	Intercept		2.3791	0.4252	645	5.6	<.0001
									Pdur	Trt	Classic_Tob	-0.1875	0.1097	642	-1.71	0.088		PR	Trt	Classic_Tob	-2.4287	0.6693	645	-3.63	0.0003
									Pdur	Trt	Mag_Menthol	-0.4258	0.09666	642	-4.41	<.0001		PR	Trt	Mag_Menthol	-0.3121	0.586	645	-0.53	0.5944
									Pdur	Trt	PG	-0.7439	0.09736	642	-7.64	<.0001		PR	Trt	PG	-3.4238	0.5932	645	-5.77	<.0001
									Pdur	Trt	PG_VG	-0.2197	0.09238	642	-2.38	0.0177		PR	Trt	PG_VG	-3.2427	0.5621	645	-5.77	<.0001
									Pdur	Trt	VG	-0.6469	0.09255	642	-6.99	<.0001		PR	Trt	VG	-2.018	0.5631	645	-3.58	0.0004
									Pdur	Trt	_Air__________	0	.	.	.	.		PR	Trt	_Air__________	0	.	.	.	.
									Pdur									PR
									Pdur	Least Squares Means								PR	Least Squares Means
									Pdur	Effect	Trt	Estimate	Standard	DF	t Value	Pr > |t|		PR	Effect	Trt	Estimate	Standard	DF	t Value	Pr > |t|
									Pdur				Error					PR				Error
									Pdur	Trt	Classic_Tob	0.4664	0.09433	642	4.94	<.0001		PR	Trt	Classic_Tob	-0.0496	0.5613	645	-0.09	0.9296
									Pdur	Trt	Mag_Menthol	0.228	0.07584	642	3.01	0.0027		PR	Trt	Mag_Menthol	2.0669	0.4516	645	4.58	<.0001
									Pdur	Trt	PG	-0.09004	0.07267	642	-1.24	0.2158		PR	Trt	PG	-1.0448	0.4447	645	-2.35	0.0191
									Pdur	Trt	PG_VG	0.4342	0.06836	642	6.35	<.0001		PR	Trt	PG_VG	-0.8636	0.4127	645	-2.09	0.0368
									Pdur	Trt	VG	0.006876	0.06866	642	0.1	0.9203		PR	Trt	VG	0.3611	0.4145	645	0.87	0.384
									Pdur	Trt	_Air__________	0.6538	0.07226	642	9.05	<.0001		PR	Trt	_Air__________	2.3791	0.4252	645	5.6	<.0001

## Sheet: Fig 5
		Jamp			QT			QTc				EXPO									EXPO									EXPO
		LSMean	SEM	n	LSMean	SEM	n	LSMean	SEM	n			Solution for Fixed Effects									Solution for Fixed Effects
Air	Expo	-0.04113	0.01067	8	0.6565	0.1563	8	0.2302	0.1783	8			Effect	Trt	Estimate	Standard	DF	t Value	Pr > |t|		QT	Effect	Trt	Estimate	Standard	DF	t Value	Pr > |t|		QTc	Solution for Fixed Effects
PG	Expo	0.005798	0.01109	7	2.4046	0.1628	7	-0.9624	0.186	7		Jamp				Error					QT				Error					QTc	Effect	Trt	Estimate	Standard	DF	t Value	Pr > |t|
VG	Expo	-0.1001	0.01089	8	3.1048	0.1601	8	-3.4918	0.1826	8		Jamp	Intercept		-0.04113	0.01067	1092	-3.86	0.0001		QT	Intercept		0.6565	0.1563	1093	4.2	<.0001		QTc				Error
PG:VG	Expo	-0.2034	0.01069	7	5.9066	0.157	7	-2.5894	0.1792	7		Jamp	Trt	Classic_Tob	0.01285	0.01712	1092	0.75	0.4532		QT	Trt	Classic_Tob	-0.3559	0.2512	1093	-1.42	0.1567		QTc	Intercept		0.2302	0.1783	1093	1.29	0.197
*E-Tobac	Expo	-0.02828	0.01459	4	0.3005	0.2144	4	-1.1859	0.2449	4		Jamp	Trt	Mag_Menthol	0.04538	0.01437	1092	3.16	0.0016		QT	Trt	Mag_Menthol	-0.09032	0.2107	1093	-0.43	0.6682		QTc	Trt	Classic_Tob	-1.4161	0.2874	1093	-4.93	<.0001
*E-Menth	Expo	0.004255	0.01153	7	0.5662	0.1695	7	0.03391	0.1933	7		Jamp	Trt	PG	0.04693	0.01439	1092	3.26	0.0011		QT	Trt	PG	1.7481	0.211	1093	8.29	<.0001		QTc	Trt	Mag_Menthol	-0.1963	0.2412	1093	-0.81	0.4158
												Jamp	Trt	PG_VG	-0.1623	0.01389	1092	-11.68	<.0001		QT	Trt	PG_VG	5.2501	0.2037	1093	25.78	<.0001		QTc	Trt	PG	-1.1927	0.2414	1093	-4.94	<.0001
Air	Post	-0.03757	0.01224	8	1.3218	0.1541	8	0.6696	0.1832	8		Jamp	Trt	VG	-0.05899	0.01397	1092	-4.22	<.0001		QT	Trt	VG	2.4483	0.2049	1093	11.95	<.0001		QTc	Trt	PG_VG	-2.8197	0.2332	1093	-12.09	<.0001
PG	Post	-0.02528	0.01274	7	1.9858	0.1603	7	2.3764	0.1907	7		Jamp	Trt	_Air__________	0	.	.	.	.		QT	Trt	_Air__________	0	.	.	.	.		QTc	Trt	VG	-3.722	0.2346	1093	-15.87	<.0001
VG	Post	-0.1808	0.0125	8	4.3021	0.1575	8	4.4389	0.1872	8		Jamp									QT									QTc	Trt	_Air__________	0	.	.	.	.
PG:VG	Post	-0.2468	0.01222	7	5.3834	0.1538	7	4.6376	0.1829	7		Jamp	Least Squares Means								QT	Least Squares Means								QTc
*E-Tobac	Post	-0.02634	0.01732	4	0.9238	0.2177	4	0.9438	0.2592	4		Jamp	Effect	Trt	Estimate	Standard	DF	t Value	Pr > |t|		QT	Effect	Trt	Estimate	Standard	DF	t Value	Pr > |t|		QTc	Least Squares Means
*E-Menth	Post	-0.01164	0.01344	7	0.7528	0.1693	7	0.9397	0.2013	7		Jamp				Error					QT				Error					QTc	Effect	Trt	Estimate	Standard	DF	t Value	Pr > |t|
												Jamp	Trt	Classic_Tob	-0.02828	0.01459	1092	-1.94	0.0529		QT	Trt	Classic_Tob	0.3005	0.2144	1093	1.4	0.1612		QTc				Error
Air	Late Post-	-0.05779	0.01075	8	2.0676	0.1469	8	0.8589	0.1999	8		Jamp	Trt	Mag_Menthol	0.004255	0.01153	1092	0.37	0.7123		QT	Trt	Mag_Menthol	0.5662	0.1695	1093	3.34	0.0009		QTc	Trt	_Air__________	0.2302	0.1783	1093	1.29	0.197
PG	Late Post-	-0.05762	0.01103	7	1.2037	0.1506	7	1.4207	0.2052	7		Jamp	Trt	PG	0.005798	0.01109	1092	0.52	0.6011		QT	Trt	PG	2.4046	0.1628	1093	14.77	<.0001		QTc	Trt	PG	-0.9624	0.186	1093	-5.18	<.0001
VG	Late Post-	-0.101	0.01052	8	1.1043	0.1437	8	1.4233	0.1956	8		Jamp	Trt	PG_VG	-0.2034	0.01069	1092	-19.03	<.0001		QT	Trt	PG_VG	5.9066	0.157	1093	37.62	<.0001		QTc	Trt	VG	-3.4918	0.1826	1093	-19.12	<.0001
PG:VG	Late Post-	-0.1079	0.01052	7	1.1461	0.1437	7	0.8757	0.1956	7		Jamp	Trt	VG	-0.1001	0.01089	1092	-9.19	<.0001		QT	Trt	VG	3.1048	0.1601	1093	19.4	<.0001		QTc	Trt	PG_VG	-2.5894	0.1792	1093	-14.45	<.0001
*E-Tobac	Late Post-	-0.04779	0.01456	4	0.9124	0.1989	4	0.03581	0.271	4		Jamp	Trt	_Air__________	-0.04113	0.01067	1092	-3.86	0.0001		QT	Trt	_Air__________	0.6565	0.1563	1093	4.2	<.0001		QTc	Trt	Classic_Tob	-1.1859	0.2449	1093	-4.84	<.0001
*E-Menth	Late Post-	-0.01585	0.01142	7	0.7346	0.156	7	0.4636	0.2124	7		Jamp																		QTc	Trt	Mag_Menthol	0.03391	0.1933	1093	0.18	0.8608
												Post-Expo									Post-Expo									Post-Expo
													Solution for Fixed Effects									Solution for Fixed Effects									Solution for Fixed Effects
												Jamp	Effect	Trt	Estimate	Standard	DF	t Value	Pr > |t|		QT	Effect	Trt	Estimate	Standard	DF	t Value	Pr > |t|		QTc	Effect	Trt	Estimate	Standard	DF	t Value	Pr > |t|
												Jamp				Error					QT				Error					QTc				Error
												Jamp	Intercept		-0.03757	0.01224	720	-3.07	0.0022		QT	Intercept		1.3218	0.1541	720	8.58	<.0001		QTc	Intercept		0.6696	0.1832	720	3.66	0.0003
												Jamp	Trt	Classic_Tob	0.01122	0.02026	720	0.55	0.5798		QT	Trt	Classic_Tob	-0.398	0.2544	720	-1.56	0.1181		QTc	Trt	Classic_Tob	0.2742	0.3032	720	0.9	0.3661
												Jamp	Trt	Mag_Menthol	0.02592	0.01671	720	1.55	0.1213		QT	Trt	Mag_Menthol	-0.569	0.2098	720	-2.71	0.0069		QTc	Trt	Mag_Menthol	0.2701	0.2501	720	1.08	0.2806
												Jamp	Trt	PG	0.01228	0.01654	720	0.74	0.4579		QT	Trt	PG	0.6639	0.2077	720	3.2	0.0015		QTc	Trt	PG	1.7068	0.2476	720	6.89	<.0001
												Jamp	Trt	PG_VG	-0.2093	0.01591	720	-13.16	<.0001		QT	Trt	PG_VG	4.0616	0.1997	720	20.34	<.0001		QTc	Trt	PG_VG	3.9679	0.238	720	16.67	<.0001
												Jamp	Trt	VG	-0.1432	0.01608	720	-8.91	<.0001		QT	Trt	VG	2.9803	0.2019	720	14.76	<.0001		QTc	Trt	VG	3.7693	0.2407	720	15.66	<.0001
												Jamp	Trt	_Air__________	0	.	.	.	.		QT	Trt	_Air__________	0	.	.	.	.		QTc	Trt	_Air__________	0	.	.	.	.
												Jamp									QT									QTc
												Jamp	Least Squares Means								QT	Least Squares Means								QTc	Least Squares Means
												Jamp	Effect	Trt	Estimate	Standard	DF	t Value	Pr > |t|		QT	Effect	Trt	Estimate	Standard	DF	t Value	Pr > |t|		QTc	Effect	Trt	Estimate	Standard	DF	t Value	Pr > |t|
												Jamp				Error					QT				Error					QTc				Error
												Jamp	Trt	Classic_Tob	-0.02634	0.01732	720	-1.52	0.1287		QT	Trt	Classic_Tob	0.9238	0.2177	720	4.24	<.0001		QTc	Trt	_Air__________	0.6696	0.1832	720	3.66	0.0003
												Jamp	Trt	Mag_Menthol	-0.01164	0.01344	720	-0.87	0.3868		QT	Trt	Mag_Menthol	0.7528	0.1693	720	4.45	<.0001		QTc	Trt	PG	2.3764	0.1907	720	12.46	<.0001
												Jamp	Trt	PG	-0.02528	0.01274	720	-1.98	0.0476		QT	Trt	PG	1.9858	0.1603	720	12.39	<.0001		QTc	Trt	VG	4.4389	0.1872	720	23.71	<.0001
												Jamp	Trt	PG_VG	-0.2468	0.01222	720	-20.21	<.0001		QT	Trt	PG_VG	5.3834	0.1538	720	35	<.0001		QTc	Trt	PG_VG	4.6376	0.1829	720	25.36	<.0001
												Jamp	Trt	VG	-0.1808	0.0125	720	-14.46	<.0001		QT	Trt	VG	4.3021	0.1575	720	27.32	<.0001		QTc	Trt	Classic_Tob	0.9438	0.2592	720	3.64	0.0003
												Jamp	Trt	_Air__________	-0.03757	0.01224	720	-3.07	0.0022		QT	Trt	_Air__________	1.3218	0.1541	720	8.58	<.0001		QTc	Trt	Mag_Menthol	0.9397	0.2013	720	4.67	<.0001
												Late Post-Expo									Late Post-Expo									Late Post-Expo
													Solution for Fixed Effects									Solution for Fixed Effects									Solution for Fixed Effects
												Jamp	Effect	Trt	Estimate	Standard	DF	t Value	Pr > |t|		QT	Effect	Trt	Estimate	Standard	DF	t Value	Pr > |t|		QTc	Effect	Trt	Estimate	Standard	DF	t Value	Pr > |t|
												Jamp				Error					QT				Error					QTc				Error
												Jamp	Intercept		-0.05779	0.01075	734	-5.37	<.0001		QT	Intercept		2.0676	0.1469	734	14.08	<.0001		QTc	Intercept		0.8589	0.1999	734	4.3	<.0001
												Jamp	Trt	Classic_Tob	0.009996	0.01715	734	0.58	0.5601		QT	Trt	Classic_Tob	-1.1552	0.2343	734	-4.93	<.0001		QTc	Trt	Classic_Tob	-0.823	0.3196	734	-2.58	0.0102
												Jamp	Trt	Mag_Menthol	0.04194	0.01428	734	2.94	0.0034		QT	Trt	Mag_Menthol	-1.333	0.1951	734	-6.83	<.0001		QTc	Trt	Mag_Menthol	-0.3953	0.2663	734	-1.48	0.1381
												Jamp	Trt	PG	0.000165	0.01438	734	0.01	0.9909		QT	Trt	PG	-0.8639	0.1965	734	-4.4	<.0001		QTc	Trt	PG	0.5619	0.2681	734	2.1	0.0365
												Jamp	Trt	PG_VG	-0.05013	0.01377	734	-3.64	0.0003		QT	Trt	PG_VG	-0.9215	0.1881	734	-4.9	<.0001		QTc	Trt	PG_VG	0.01685	0.2567	734	0.07	0.9477
												Jamp	Trt	VG	-0.04317	0.01377	734	-3.13	0.0018		QT	Trt	VG	-0.9634	0.1881	734	-5.12	<.0001		QTc	Trt	VG	0.5645	0.2567	734	2.2	0.0282
												Jamp	Trt	_Air__________	0	.	.	.	.		QT	Trt	_Air__________	0	.	.	.	.		QTc	Trt	_Air__________	0	.	.	.	.
												Jamp									QT									QTc
												Jamp	Least Squares Means								QT	Least Squares Means								QTc	Least Squares Means
												Jamp	Effect	Trt	Estimate	Standard	DF	t Value	Pr > |t|		QT	Effect	Trt	Estimate	Standard	DF	t Value	Pr > |t|		QTc	Effect	Trt	Estimate	Standard	DF	t Value	Pr > |t|
												Jamp				Error					QT				Error					QTc				Error
												Jamp	Trt	Classic_Tob	-0.04779	0.01456	734	-3.28	0.0011		QT	Trt	Classic_Tob	0.9124	0.1989	734	4.59	<.0001		QTc	Trt	_Air__________	0.8589	0.1999	734	4.3	<.0001
												Jamp	Trt	Mag_Menthol	-0.01585	0.01142	734	-1.39	0.1657		QT	Trt	Mag_Menthol	0.7346	0.156	734	4.71	<.0001		QTc	Trt	PG	1.4207	0.2052	734	6.92	<.0001
												Jamp	Trt	PG	-0.05762	0.01103	734	-5.23	<.0001		QT	Trt	PG	1.2037	0.1506	734	7.99	<.0001		QTc	Trt	VG	1.4233	0.1956	734	7.28	<.0001
												Jamp	Trt	PG_VG	-0.1079	0.01052	734	-10.26	<.0001		QT	Trt	PG_VG	1.1461	0.1437	734	7.98	<.0001		QTc	Trt	PG_VG	0.8757	0.1956	734	4.48	<.0001
												Jamp	Trt	VG	-0.101	0.01052	734	-9.6	<.0001		QT	Trt	VG	1.1043	0.1437	734	7.69	<.0001		QTc	Trt	Classic_Tob	0.03581	0.271	734	0.13	0.8949
												Jamp	Trt	_Air__________	-0.05779	0.01075	734	-5.37	<.0001		QT	Trt	_Air__________	2.0676	0.1469	734	14.08	<.0001		QTc	Trt	Mag_Menthol	0.4636	0.2124	734	2.18	0.0293

## Sheet: Fig 6
	Sex	ID	Air	PG:VG	PG	VG	E-Menthol	E-Tobacco	Acro 3ppm	MCS 1R5F	MCS 3R4F				Air	PG:VG	E-Menthol		VPBs	Analysis Of GEE Parameter Estimates									High Grade SVBs	Analysis Of GEE Parameter Estimates
VPBs	Male	B9319	0	0.8	1.6	1.6	8	4.8	0	7.6	2.5		Female	D4798	1.6	4.8	10.4		VPBs	Model-Based Standard Error Estimates									High Grade SVBs	Model-Based Standard Error Estimates
	Male	B9320	2.4	0.8	1.6	1.6	1.6	0	0.8	0.8	0		Female	D4799	0	0	0.8		VPBs	Parameter		Estimate	Standard	95% Confidence Limits		Z	Pr > |Z|		High Grade SVBs	Parameter		Estimate	Standard	95% Confidence Limits		Z	Pr > |Z|
	Male	B9405	0.8	3.2	2.4	4	2.4		0.8	0			Female	D4800	0	0.8	0.8		VPBs				Error						High Grade SVBs				Error
	Male	B9406	0	2.4	4	0	5.6		0	0			Female	D4801	0	0	0		VPBs	Intercept		-0.8088	0.6063	-1.9971	0.3795	-1.33	0.1822		High Grade SVBs	Intercept		-2.3117	0.9758	-4.2242	-0.3992	-2.37	0.0178
	Male	C0001	0	1.6	0.8	0	3.2		0.8	0.8	1.7								VPBs	Trt	Acro_3ppm	-0.4637	1.1156	-2.6502	1.7228	-0.42	0.6777		High Grade SVBs	Trt	Acro_3ppm	2.5109	0.9682	0.6133	4.4086	2.59	0.0095
	Male	C0002	0	0.8	4	0.8	0		0	0	0								VPBs	Trt	Classic_Tob	0.979	0.9639	-0.9101	2.8682	1.02	0.3098		High Grade SVBs	Trt	Classic_Tob	4.5302	0.983	2.6035	6.4568	4.61	<.0001
	Male	C0005	0	0.8	1.6	0	3.2	0	0	0	0								VPBs	Trt	MCS_1R5F	1.1664	0.8041	-0.4095	2.7424	1.45	0.1469		High Grade SVBs	Trt	MCS_1R5F	3.4654	0.9513	1.6009	5.3299	3.64	0.0003
	Male	C0110	0	0.8	3.2	0.8		0	0	0	0.8								VPBs	Trt	MCS_3R4F	0.8499	0.9141	-0.9418	2.6416	0.93	0.3525		High Grade SVBs	Trt	MCS_3R4F	6.0224	0.9672	4.1268	7.9181	6.23	<.0001
																			VPBs	Trt	Mag_Menthol	2.0687	0.7271	0.6436	3.4937	2.85	0.0044		High Grade SVBs	Trt	Mag_Menthol	2.398	0.9576	0.5212	4.2748	2.5	0.0123
High Grade SVBs	Male	B9319	0	126.4	2.4	203.2	0	26.4	2.4	0.8	143.2		Female	D4798	0	1.6	0		VPBs	Trt	PG	1.724	0.724	0.3049	3.1431	2.38	0.0173		High Grade SVBs	Trt	PG	4.2568	0.9244	2.445	6.0686	4.6	<.0001
	Male	B9320	0	484	0.8	13.6	0	0.8	0	0	1.6		Female	D4799	0	0	0		VPBs	Trt	PG_VG	1.1547	0.7651	-0.3448	2.6542	1.51	0.1312		High Grade SVBs	Trt	PG_VG	8.2156	0.9306	6.3916	10.0396	8.83	<.0001
	Male	B9405	0	56.8	4	11.2	4.8		0	15.2			Female	D4800	0	1.6	0.8		VPBs	Trt	VG	0.8385	0.7989	-0.7272	2.4043	1.05	0.2939		High Grade SVBs	Trt	VG	7.2461	0.9229	5.4372	9.055	7.85	<.0001
	Male	B9406	0	283.2	0.8	90.4	0		0	0			Female	D4801	0	0	0		VPBs	Trt	_Air__________	0	0	0	0	.	.		High Grade SVBs	Trt	_Air__________	0	0	0	0	.	.
	Male	C0001	0		1.6	151.2	0.8		0	1.6	2.4								VPBs	Scale		1.4138	.	.	.	.	.		High Grade SVBs	Scale		1.0229	.	.	.	.	.
	Male	C0002	0	236	11.2	406.4	0		2.4	1.6	11.2								VPBs										High Grade SVBs
	Male	C0005	0	65.6	2.4	36.8	0	0	0	0	0								VPBs	Trt Least Squares Means									High Grade SVBs	Trt Least Squares Means
	Male	C0110	0.8	1007.2	24.8	29.6		5.6	2.4	2.4	73.6								VPBs	Trt	Estimate	Standard Error	z Value	Pr > |z|					High Grade SVBs	Trt	Estimate	Standard Error	z Value	Pr > |z|
																			VPBs	Acro_3ppm	-1.2725	0.4785	-2.66	0.0078					High Grade SVBs	Acro_3ppm	0.1993	0.4642	0.43	0.6677
																			VPBs	Classic_Tob	0.1702	0.9255	0.18	0.8541					High Grade SVBs	Classic_Tob	2.2185	0.684	3.24	0.0012
																			VPBs	MCS_1R5F	0.3576	0.7855	0.46	0.6489					High Grade SVBs	MCS_1R5F	1.1537	0.6382	1.81	0.0706
																			VPBs	MCS_3R4F	0.04107	0.5692	0.07	0.9425					High Grade SVBs	MCS_3R4F	3.7108	0.5835	6.36	<.0001
																			VPBs	Mag_Menthol	1.2598	0.2684	4.69	<.0001					High Grade SVBs	Mag_Menthol	0.08631	0.6642	0.13	0.8966
																			VPBs	PG	0.9151	0.1855	4.93	<.0001					High Grade SVBs	PG	1.9451	0.464	4.19	<.0001
																			VPBs	PG_VG	0.3458	0.2461	1.41	0.1599					High Grade SVBs	PG_VG	5.9039	0.3796	15.55	<.0001
																			VPBs	VG	0.02969	0.3671	0.08	0.9356					High Grade SVBs	VG	4.9344	0.3805	12.97	<.0001
																			VPBs	_Air__________	-0.8088	0.9491	-0.85	0.3941					High Grade SVBs	_Air__________	-2.3117	0.9762	-2.37	0.0179

## Sheet: Fig 7
		HR			SDNN			RMSSD
		LSMean	SEM	n	LSMean	SEM	n	LSMean	SEM	n		EXPO		Solution for Fixed Effects								EXPO		Solution for Fixed Effects								EXPO		Solution for Fixed Effects
Air	Expo	-24.4482	5.8275	8	-1.4276	0.908	8	-0.725	1.1264	8			HR	Effect	Trt	Estimate	Standard	DF	t Value	Pr > |t|			SDNN	Effect	Trt	Estimate	Standard	DF	t Value	Pr > |t|			RMSSD	Effect	Trt	Estimate	Standard	DF	t Value	Pr > |t|
Acrolein	Expo	-57.5688	8.1664	8	4.6817	0.9195	8	5.4157	1.1404	8			HR				Error						SDNN				Error						RMSSD				Error
*MCS 1R5F	Expo	-135.13	8.0652	8	13.0697	0.908	8	13.5873	1.1264	8			HR	Intercept		-2.5777	8.4197	526	-0.31	0.7596			SDNN	Intercept		-1.4276	0.908	526	-1.57	0.1165			RMSSD	Intercept		-0.725	1.1264	526	-0.64	0.5201
*MCS 3R4F	Expo	-211.72	8.863	6	25.8477	0.9942	6	31.6911	1.2433	6			HR	Trt	Acro_3ppm	-50.5111	10.7153	526	-4.71	<.0001			SDNN	Trt	Acro_3ppm	6.1093	1.1619	526	5.26	<.0001			RMSSD	Trt	Acro_3ppm	6.1407	1.4611	526	4.2	<.0001
													HR	Trt	MCS_1R5F	-128.17	10.6585	526	-12.02	<.0001			SDNN	Trt	MCS_1R5F	14.4973	1.1557	526	12.54	<.0001			RMSSD	Trt	MCS_1R5F	14.3123	1.4533	526	9.85	<.0001
Air	Post	-32.808	8.046	8	0.0196	0.5534	8	1.5058	0.5061	8			HR	Trt	MCS_3R4F	-206.5	11.7597	526	-17.56	<.0001			SDNN	Trt	MCS_3R4F	27.2753	1.274	526	21.41	<.0001			RMSSD	Trt	MCS_3R4F	32.4161	1.5984	526	20.28	<.0001
Acrolein	Post	17.9586	8.1774	8	-1.1676	0.5626	8	-0.01475	0.515	8			HR	Trt	_Air__________	0	.	.	.	.			SDNN	Trt	_Air__________	0	.	.	.	.			RMSSD	Trt	_Air__________	0	.	.	.	.
*MCS 1R5F	Post	28.4316	8.046	8	-3.2146	0.5534	8	-1.5075	0.5061	8			HR										SDNN										RMSSD
*MCS 3R4F	Post	-26.7703	8.7559	6	0.4059	0.6045	6	0.9735	0.559	6			HR										SDNN	Least Squares Means									RMSSD	Least Squares Means
													HR	Least Squares Means									SDNN	Effect	Trt	Estimate	Standard	DF	t Value	Pr > |t|			RMSSD	Effect	Trt	Estimate	Standard	DF	t Value	Pr > |t|
Air	Late Post-	-53.8725	7.3683	8	1.5153	0.4731	8	2.1381	0.3686	8			HR	Effect	Trt	Estimate	Standard	DF	t Value	Pr > |t|			SDNN				Error						RMSSD				Error
Acrolein	Late Post-	-13.5024	7.5357	8	0.2933	0.4838	8	0.5929	0.3768	8			HR				Error						SDNN	Trt	Acro_3ppm	4.6817	0.9195	526	5.09	<.0001			RMSSD	Trt	Acro_3ppm	5.4157	1.1404	526	4.75	<.0001
*MCS 1R5F	Late Post-	-12.2173	7.3683	8	-0.3409	0.4731	8	-0.2618	0.3686	8			HR	Trt	Acro_3ppm	-57.5688	8.1664	656	-7.05	<.0001			SDNN	Trt	MCS_1R5F	13.0697	0.908	526	14.39	<.0001			RMSSD	Trt	MCS_1R5F	13.5873	1.1264	526	12.06	<.0001
*MCS 3R4F	Late Post-	-54.4272	8.06	6	3.3205	0.5189	6	2.306	0.4098	6			HR	Trt	MCS_1R5F	-135.13	8.0652	656	-16.75	<.0001			SDNN	Trt	MCS_3R4F	25.8477	0.9942	526	26	<.0001			RMSSD	Trt	MCS_3R4F	31.6911	1.2433	526	25.49	<.0001
													HR	Trt	MCS_3R4F	-211.72	8.863	656	-23.89	<.0001			SDNN	Trt	_Air__________	-1.4276	0.908	526	-1.57	0.1165			RMSSD	Trt	_Air__________	-0.725	1.1264	526	-0.64	0.5201
													HR	Trt	_Air__________	-24.4482	5.8275	656	-4.2	<.0001			SDNN										RMSSD
																							SDNN										RMSSD
												Post-Expo	HR	Solution for Fixed Effects								Post-Expo	SDNN	Solution for Fixed Effects								Post-Expo	RMSSD	Solution for Fixed Effects
													HR	Effect	Trt	Estimate	Standard	DF	t Value	Pr > |t|			SDNN	Effect	Trt	Estimate	Standard	DF	t Value	Pr > |t|			RMSSD	Effect	Trt	Estimate	Standard	DF	t Value	Pr > |t|
													HR				Error						SDNN				Error						RMSSD				Error
													HR	Intercept		-32.808	8.046	345	-4.08	<.0001			SDNN	Intercept		0.0196	0.5534	345	0.04	0.9718			RMSSD	Intercept		1.5058	0.5061	345	2.98	0.0031
													HR	Trt	Acro_3ppm	50.7666	10.2532	345	4.95	<.0001			SDNN	Trt	Acro_3ppm	-1.1872	0.7095	345	-1.67	0.0952			RMSSD	Trt	Acro_3ppm	-1.5205	0.661	345	-2.3	0.022
													HR	Trt	MCS_1R5F	61.2396	10.1429	345	6.04	<.0001			SDNN	Trt	MCS_1R5F	-3.2342	0.7019	345	-4.61	<.0001			RMSSD	Trt	MCS_1R5F	-3.0132	0.6539	345	-4.61	<.0001
													HR	Trt	MCS_3R4F	6.0377	11.2019	345	0.54	0.5902			SDNN	Trt	MCS_3R4F	0.3863	0.7744	345	0.5	0.6182			RMSSD	Trt	MCS_3R4F	-0.5322	0.7192	345	-0.74	0.4598
													HR	Trt	_Air__________	0	.	.	.	.			SDNN	Trt	_Air__________	0	.	.	.	.			RMSSD	Trt	_Air__________	0	.	.	.	.
													HR										SDNN										RMSSD
													HR	Least Squares Means									SDNN	Least Squares Means									RMSSD	Least Squares Means
													HR	Effect	Trt	Estimate	Standard	DF	t Value	Pr > |t|			SDNN	Effect	Trt	Estimate	Standard	DF	t Value	Pr > |t|			RMSSD	Effect	Trt	Estimate	Standard	DF	t Value	Pr > |t|
													HR				Error						SDNN				Error						RMSSD				Error
													HR	Trt	Acro_3ppm	17.9586	8.1774	345	2.2	0.0287			SDNN	Trt	Acro_3ppm	-1.1676	0.5626	345	-2.08	0.0387			RMSSD	Trt	Acro_3ppm	-0.01475	0.515	345	-0.03	0.9772
													HR	Trt	MCS_1R5F	28.4316	8.046	345	3.53	0.0005			SDNN	Trt	MCS_1R5F	-3.2146	0.5534	345	-5.81	<.0001			RMSSD	Trt	MCS_1R5F	-1.5075	0.5061	345	-2.98	0.0031
													HR	Trt	MCS_3R4F	-26.7703	8.7559	345	-3.06	0.0024			SDNN	Trt	MCS_3R4F	0.4059	0.6045	345	0.67	0.5024			RMSSD	Trt	MCS_3R4F	0.9735	0.559	345	1.74	0.0825
													HR	Trt	_Air__________	-32.808	8.046	345	-4.08	<.0001			SDNN	Trt	_Air__________	0.0196	0.5534	345	0.04	0.9718			RMSSD	Trt	_Air__________	1.5058	0.5061	345	2.98	0.0031
																							SDNN										RMSSD
												Late Post-Expo		Solution for Fixed Effects								Late Post-Expo	SDNN	Solution for Fixed Effects								Late Post-Expo	RMSSD	Solution for Fixed Effects
													HR	Effect	Trt	Estimate	Standard	DF	t Value	Pr > |t|			SDNN	Effect	Trt	Estimate	Standard	DF	t Value	Pr > |t|			RMSSD	Effect	Trt	Estimate	Standard	DF	t Value	Pr > |t|
													HR				Error						SDNN				Error						RMSSD				Error
													HR	Intercept		-53.8725	7.3683	523	-7.31	<.0001			SDNN	Intercept		1.5153	0.4731	523	3.2	0.0014			RMSSD	Intercept		2.1381	0.3686	523	5.8	<.0001
													HR	Trt	Acro_3ppm	40.3701	9.4675	523	4.26	<.0001			SDNN	Trt	Acro_3ppm	-1.222	0.6105	523	-2	0.0459			RMSSD	Trt	Acro_3ppm	-1.5452	0.4869	523	-3.17	0.0016
													HR	Trt	MCS_1R5F	41.6553	9.3657	523	4.45	<.0001			SDNN	Trt	MCS_1R5F	-1.8562	0.604	523	-3.07	0.0022			RMSSD	Trt	MCS_1R5F	-2.3999	0.4817	523	-4.98	<.0001
													HR	Trt	MCS_3R4F	-0.5547	10.327	523	-0.05	0.9572			SDNN	Trt	MCS_3R4F	1.8052	0.6655	523	2.71	0.0069			RMSSD	Trt	MCS_3R4F	0.1678	0.5286	523	0.32	0.751
													HR	Trt	_Air__________	0	.	.	.	.			SDNN	Trt	_Air__________	0	.	.	.	.			RMSSD	Trt	_Air__________	0	.	.	.	.
													HR										SDNN										RMSSD
													HR	Least Squares Means									SDNN	Least Squares Means									RMSSD	Least Squares Means
													HR	Effect	Trt	Estimate	Standard	DF	t Value	Pr > |t|			SDNN	Effect	Trt	Estimate	Standard	DF	t Value	Pr > |t|			RMSSD	Effect	Trt	Estimate	Standard	DF	t Value	Pr > |t|
													HR				Error						SDNN				Error						RMSSD				Error
													HR	Trt	Acro_3ppm	-13.5024	7.5357	523	-1.79	0.0737			SDNN	Trt	Acro_3ppm	0.2933	0.4838	523	0.61	0.5447			RMSSD	Trt	Acro_3ppm	0.5929	0.3768	523	1.57	0.1162
													HR	Trt	MCS_1R5F	-12.2173	7.3683	523	-1.66	0.0979			SDNN	Trt	MCS_1R5F	-0.3409	0.4731	523	-0.72	0.4715			RMSSD	Trt	MCS_1R5F	-0.2618	0.3686	523	-0.71	0.4779
													HR	Trt	MCS_3R4F	-54.4272	8.06	523	-6.75	<.0001			SDNN	Trt	MCS_3R4F	3.3205	0.5189	523	6.4	<.0001			RMSSD	Trt	MCS_3R4F	2.306	0.4098	523	5.63	<.0001
													HR	Trt	_Air__________	-53.8725	7.3683	523	-7.31	<.0001			SDNN	Trt	_Air__________	1.5153	0.4731	523	3.2	0.0014				Trt	_Air__________	2.1381	0.3686	523	5.8	<.0001

## Sheet: Fig 8
		Pdur			PR			Jamp			QT			QTc
		LSMean	SEM	n	LSMean	SEM	n	LSMean	SEM	n	LSMean	SEM	n	LSMean	SEM	n			EXPO		Solution for Fixed Effects								EXPO		Solution for Fixed Effects								EXPO		Solution for Fixed Effects								EXPO
Air	Expo	0.1945	0.07783	8	1.0681	0.1738	6	-0.00822	0.007489	8	0.3536	0.1789	8	0.2913	0.2235	8				Pdur	Effect	Trt	Estimate	Standard	DF	t Value	Pr > |t|			PR	Effect	Trt	Estimate	Standard	DF	t Value	Pr > |t|			J amp	Effect	Trt	Estimate	Standard	DF	t Value	Pr > |t|
Acrolein	Expo	0.3305	0.07345	8	0.5695	0.1634	8	-0.1605	0.007618	8	1.889	0.1821	8	0.1966	0.2273	8				Pdur				Error						PR				Error						J amp				Error
*MCS 1R5F	Expo	-0.01343	0.07197	8	0.3688	0.1592	8	-0.04879	0.007507	8	0.787	0.1793	8	-2.0022	0.224	8				Pdur	Intercept		0.1945	0.07783	459	2.5	0.0128			PR	Intercept		1.0681	0.1738	462	6.14	<.0001			J amp	Intercept		-0.00822	0.007489	521	-1.1	0.2729
*MCS 3R4F	Expo	0.3947	0.08144	6	1.3436	0.1786	6	0.01447	0.008243	6	3.1598	0.1948	6	-1.313	0.2468	6				Pdur	Trt	Acro_3ppm	0.136	0.09635	459	1.41	0.1587			PR	Trt	Acro_3ppm	-0.4986	0.2108	462	-2.37	0.0184			J amp	Trt	Acro_3ppm	-0.1523	0.009725	521	-15.66	<.0001
																				Pdur	Trt	MCS_1R5F	-0.2079	0.09583	459	-2.17	0.0306			PR	Trt	MCS_1R5F	-0.6993	0.2078	462	-3.37	0.0008			J amp	Trt	MCS_1R5F	-0.04057	0.009673	521	-4.19	<.0001
Air	Post	0.4043	0.07732	8	1.4549	0.255	6	-0.00659	0.01052	8	0.9675	0.2338	8	0.2218	0.2927	8				Pdur	Trt	MCS_3R4F	0.2002	0.1091	459	1.84	0.0671			PR	Trt	MCS_3R4F	0.2755	0.24	462	1.15	0.2516			J amp	Trt	MCS_3R4F	0.02269	0.01059	521	2.14	0.0327
Acrolein	Post	0.3317	0.07593	8	1.247	0.2411	8	-0.1207	0.01069	8	2.5155	0.2389	8	2.5146	0.2991	8				Pdur	Trt	_Air__________	0	.	.	.	.			PR	Trt	_Air__________	0	.	.	.	.			J amp	Trt	_Air__________	0	.	.	.	.
*MCS 1R5F	Post	0.1982	0.07504	8	-0.3442	0.2351	8	-0.06013	0.01044	8	0.9311	0.2328	8	1.7291	0.2917	8				Pdur										PR										J amp
*MCS 3R4F	Post	0.6723	0.08984	6	1.652	0.2611	6	0.04443	0.01165	6	2.4519	0.2689	5	2.4587	0.3424	5				Pdur	Least Squares Means									PR	Least Squares Means									J amp	Least Squares Means
																				Pdur	Effect	Trt	Estimate	Standard	DF	t Value	Pr > |t|			PR	Effect	Trt	Estimate	Standard	DF	t Value	Pr > |t|			J amp	Effect	Trt	Estimate	Standard	DF	t Value	Pr > |t|
Air	Late Post-	0.789	0.07564	8	3.0969	0.2159	6	-0.00094	0.01114	8	1.8699	0.1878	8	0.6449	0.2425	8				Pdur				Error						PR				Error						J amp				Error
Acrolein	Late Post-	0.3648	0.07172	8	0.9278	0.2037	8	-0.07058	0.0114	8	1.9757	0.1921	8	1.1946	0.2479	8				Pdur	Trt	Acro_3ppm	0.3305	0.07345	459	4.5	<.0001			PR	Trt	Acro_3ppm	0.5695	0.1634	462	3.49	0.0005			J amp	Trt	Acro_3ppm	-0.1605	0.007618	521	-21.07	<.0001
*MCS 1R5F	Late Post-	0.3123	0.07218	8	0.1273	0.2026	8	-0.04987	0.01125	8	0.1794	0.1891	8	-0.01392	0.2448	8				Pdur	Trt	MCS_1R5F	-0.01343	0.07197	459	-0.19	0.852			PR	Trt	MCS_1R5F	0.3688	0.1592	462	2.32	0.021			J amp	Trt	MCS_1R5F	-0.04879	0.007507	521	-6.5	<.0001
*MCS 3R4F	Late Post-	0.4922	0.0806	6	0.9502	0.2237	6	0.03012	0.01233	6	1.3595	0.2166	5	0.5844	0.2965	5				Pdur	Trt	MCS_3R4F	0.3947	0.08144	459	4.85	<.0001			PR	Trt	MCS_3R4F	1.3436	0.1786	462	7.52	<.0001			J amp	Trt	MCS_3R4F	0.01447	0.008243	521	1.75	0.0798
																				Pdur	Trt	_Air__________	0.1945	0.07783	459	2.5	0.0128			PR	Trt	_Air__________	1.0681	0.1738	462	6.14	<.0001			J amp	Trt	_Air__________	-0.00822	0.007489	521	-1.1	0.2729
																				Pdur										PR										J amp
																			Post-Expo	Pdur	Solution for Fixed Effects								Post-Expo	PR	Solution for Fixed Effects								Post-Expo	J amp	Solution for Fixed Effects								Post-Expo
																				Pdur	Effect	Trt	Estimate	Standard	DF	t Value	Pr > |t|			PR	Effect	Trt	Estimate	Standard	DF	t Value	Pr > |t|			J amp	Effect	Trt	Estimate	Standard	DF	t Value	Pr > |t|
																				Pdur				Error						PR				Error						J amp				Error
																				Pdur	Intercept		0.4043	0.07732	300	5.23	<.0001			PR	Intercept		1.4549	0.255	300	5.71	<.0001			J amp	Intercept		-0.00659	0.01052	338	-0.63	0.5317
																				Pdur	Trt	Acro_3ppm	-0.07265	0.1084	300	-0.67	0.5031			PR	Trt	Acro_3ppm	-0.208	0.3072	300	-0.68	0.4989			J amp	Trt	Acro_3ppm	-0.1142	0.01416	338	-8.06	<.0001
																				Pdur	Trt	MCS_1R5F	-0.2061	0.1077	300	-1.91	0.0567			PR	Trt	MCS_1R5F	-1.7991	0.3092	300	-5.82	<.0001			J amp	Trt	MCS_1R5F	-0.05355	0.014	338	-3.82	0.0002
																				Pdur	Trt	MCS_3R4F	0.268	0.1185	300	2.26	0.0245			PR	Trt	MCS_3R4F	0.1971	0.3517	300	0.56	0.5757			J amp	Trt	MCS_3R4F	0.05102	0.01521	338	3.36	0.0009
																				Pdur	Trt	_Air__________	0	.	.	.	.			PR	Trt	_Air__________	0	.	.	.	.			J amp	Trt	_Air__________	0	.	.	.	.
																				Pdur										PR										J amp
																				Pdur	Least Squares Means									PR	Least Squares Means									J amp	Least Squares Means
																				Pdur	Effect	Trt	Estimate	Standard	DF	t Value	Pr > |t|			PR	Effect	Trt	Estimate	Standard	DF	t Value	Pr > |t|			J amp	Effect	Trt	Estimate	Standard	DF	t Value	Pr > |t|
																				Pdur				Error						PR				Error						J amp				Error
																				Pdur	Trt	Acro_3ppm	0.3317	0.07593	300	4.37	<.0001			PR	Trt	Acro_3ppm	1.247	0.2411	300	5.17	<.0001			J amp	Trt	Acro_3ppm	-0.1207	0.01069	338	-11.3	<.0001
																				Pdur	Trt	MCS_1R5F	0.1982	0.07504	300	2.64	0.0087			PR	Trt	MCS_1R5F	-0.3442	0.2351	300	-1.46	0.1442			J amp	Trt	MCS_1R5F	-0.06013	0.01044	338	-5.76	<.0001
																				Pdur	Trt	MCS_3R4F	0.6723	0.08984	300	7.48	<.0001			PR	Trt	MCS_3R4F	1.652	0.2611	300	6.33	<.0001			J amp	Trt	MCS_3R4F	0.04443	0.01165	338	3.81	0.0002
																				Pdur	Trt	_Air__________	0.4043	0.07732	300	5.23	<.0001			PR	Trt	_Air__________	1.4549	0.255	300	5.71	<.0001			J amp	Trt	_Air__________	-0.00659	0.01052	338	-0.63	0.5317
																				Pdur										PR										J amp
																			Late Post-Expo	Pdur	Solution for Fixed Effects								Late Post-Expo	PR	Solution for Fixed Effects								Late Post-Expo	J amp	Solution for Fixed Effects								Late Post-Expo
																				Pdur	Effect	Trt	Estimate	Standard	DF	t Value	Pr > |t|			PR	Effect	Trt	Estimate	Standard	DF	t Value	Pr > |t|			J amp	Effect	Trt	Estimate	Standard	DF	t Value	Pr > |t|
																				Pdur				Error						PR				Error						J amp				Error
																				Pdur	Intercept		0.789	0.07564	460	10.43	<.0001			PR	Intercept		3.0969	0.2159	461	14.34	<.0001			J amp	Intercept		-0.00094	0.01114	514	-0.08	0.933
																				Pdur	Trt	Acro_3ppm	-0.4242	0.09357	460	-4.53	<.0001			PR	Trt	Acro_3ppm	-2.1692	0.2588	461	-8.38	<.0001			J amp	Trt	Acro_3ppm	-0.06964	0.01474	514	-4.73	<.0001
																				Pdur	Trt	MCS_1R5F	-0.4767	0.09572	460	-4.98	<.0001			PR	Trt	MCS_1R5F	-2.9696	0.2651	461	-11.2	<.0001			J amp	Trt	MCS_1R5F	-0.04893	0.01466	514	-3.34	0.0009
																				Pdur	Trt	MCS_3R4F	-0.2968	0.1073	460	-2.77	0.0059			PR	Trt	MCS_3R4F	-2.1467	0.2998	461	-7.16	<.0001			J amp	Trt	MCS_3R4F	0.03105	0.01592	514	1.95	0.0516
																				Pdur	Trt	_Air__________	0	.	.	.	.			PR	Trt	_Air__________	0	.	.	.	.			J amp	Trt	_Air__________	0	.	.	.	.
																				Pdur										PR										J amp
																				Pdur	Least Squares Means									PR	Least Squares Means									J amp	Least Squares Means
																				Pdur	Effect	Trt	Estimate	Standard	DF	t Value	Pr > |t|			PR	Effect	Trt	Estimate	Standard	DF	t Value	Pr > |t|			J amp	Effect	Trt	Estimate	Standard	DF	t Value	Pr > |t|
																				Pdur				Error						PR				Error						J amp				Error
																				Pdur	Trt	Acro_3ppm	0.3648	0.07172	460	5.09	<.0001			PR	Trt	Acro_3ppm	0.9278	0.2037	461	4.55	<.0001			J amp	Trt	Acro_3ppm	-0.07058	0.0114	514	-6.19	<.0001
																				Pdur	Trt	MCS_1R5F	0.3123	0.07218	460	4.33	<.0001			PR	Trt	MCS_1R5F	0.1273	0.2026	461	0.63	0.5301			J amp	Trt	MCS_1R5F	-0.04987	0.01125	514	-4.43	<.0001
																				Pdur	Trt	MCS_3R4F	0.4922	0.0806	460	6.11	<.0001			PR	Trt	MCS_3R4F	0.9502	0.2237	461	4.25	<.0001			J amp	Trt	MCS_3R4F	0.03012	0.01233	514	2.44	0.0149
																				Pdur	Trt	_Air__________	0.789	0.07564	460	10.43	<.0001			PR	Trt	_Air__________	3.0969	0.2159	461	14.34	<.0001			J amp	Trt	_Air__________	-0.00094	0.01114	514	-0.08	0.933
[truncated: 16 more columns]

## Sheet: Fig 9, Fig S13, Fig S14
		Air	Sal-PG:VG	Atrop-PG:VG
	n	6	6	6																								3)
HR	LSMean	-10.0668	-215.09	-198.06		EXPO	HR	Solution for Fixed Effects								EXPO	SDNN	Solution for Fixed Effects								EXPO	RMSSD	Solution for Fixed Effects								EXPO	CV	Solution for Fixed Effects								EXPO	LF	Solution for Fixed Effects
	SEM	5.7727	6.3742	6.3742			HR	Effect	Trt	Estimate	Standard	DF	t Value	Pr > |t|			SDNN	Effect	Trt	Estimate	Standard	DF	t Value	Pr > |t|			RMSSD	Effect	Trt	Estimate	Standard	DF	t Value	Pr > |t|			CV	Effect	Trt	Estimate	Standard	DF	t Value	Pr > |t|			LF	Effect	Trt
SDNN	LSMean	0.5687	28.1912	25.6599			HR				Error						SDNN				Error						RMSSD				Error						CV				Error						LF
	SEM	0.7825	0.8716	0.8716			HR	Intercept		-10.0668	5.7727	530	-1.74	0.0818			SDNN	Intercept		0.5687	0.7825	530	0.73	0.4677			RMSSD	Intercept		0.592	0.8678	530	0.68	0.4954			CV	Intercept		0.4082	0.502	530	0.81	0.4165			LF	Intercept
RMSSD	LSMean	0.592	27.4735	25.8099			HR	Trt	Atropine_PG_VG	-188	7.6033	530	-24.73	<.0001			SDNN	Trt	Atropine_PG_VG	25.0912	1.0466	530	23.97	<.0001			RMSSD	Trt	Atropine_PG_VG	25.2179	1.1535	530	21.86	<.0001			CV	Trt	Atropine_PG_VG	17.9644	0.6703	530	26.8	<.0001			LF	Trt	Atropine_PG_VG
	SEM	0.8678	0.9633	0.9633			HR	Trt	Saline_PG_VG	-205.03	7.6033	530	-26.97	<.0001			SDNN	Trt	Saline_PG_VG	27.6225	1.0466	530	26.39	<.0001			RMSSD	Trt	Saline_PG_VG	26.8814	1.1535	530	23.3	<.0001			CV	Trt	Saline_PG_VG	19.2372	0.6703	530	28.7	<.0001			LF	Trt	Saline_PG_VG
CV	LSMean	0.4082	19.6455	18.3726			HR	Trt	_Air__________	0	.	.	.	.			SDNN	Trt	_Air__________	0	.	.	.	.			RMSSD	Trt	_Air__________	0	.	.	.				CV	Trt	_Air__________	0	.	.	.	.			LF	Trt	_Air__________
	SEM	0.502	0.5586	0.5586			HR										SDNN										RMSSD										CV										LF
LF	LSMean	10.5645	207.14	156.9			HR	Solution for Fixed Effects									SDNN	Solution for Fixed Effects									RMSSD	Solution for Fixed Effects									CV	Solution for Fixed Effects									LF	Solution for Fixed Effects
	SEM	9.1885	10.2141	10.2141			HR	Effect	Trt	Estimate	Standard	DF	t Value	Pr > |t|			SDNN	Effect	Trt	Estimate	Standard	DF	t Value	Pr > |t|			RMSSD	Effect	Trt	Estimate	Standard	DF	t Value	Pr > |t|			CV	Effect	Trt	Estimate	Standard	DF	t Value	Pr > |t|			LF	Effect	Trt
HF	LSMean	4.5818	159.24	145.16			HR				Error						SDNN				Error						RMSSD				Error						CV				Error						LF
	SEM	7.1214	7.8544	7.8544			HR	Intercept		-215.09	6.3742	530	-33.74	<.0001			SDNN	Intercept		28.1912	0.8716	530	32.34	<.0001			RMSSD	Intercept		27.4735	0.9633	530	28.52	<.0001			CV	Intercept		19.6455	0.5586	530	35.17	<.0001			LF	Intercept
LF/HF	LSMean	-0.1614	-0.8197	-0.5429			HR	Trt	Atropine_PG_VG	17.033	7.8909	530	2.16	0.0313			SDNN	Trt	Atropine_PG_VG	-2.5313	1.0902	530	-2.32	0.0206			RMSSD	Trt	Atropine_PG_VG	-1.6636	1.1997	530	-1.39	0.1661			CV	Trt	Atropine_PG_VG	-1.2729	0.698	530	-1.82	0.0688			LF	Trt	Atropine_PG_VG
	SEM	0.08383	0.09251	0.09251			HR	Trt	_Air__________	205.03	7.6033	530	26.97	<.0001			SDNN	Trt	_Air__________	-27.6225	1.0466	530	-26.39	<.0001			RMSSD	Trt	_Air__________	-26.8814	1.1535	530	-23.3	<.0001			CV	Trt	_Air__________	-19.2372	0.6703	530	-28.7	<.0001			LF	Trt	_Air__________
Pdur	LSMean	0.07817	0.5954	0.3479			HR	Trt	Saline_PG_VG	0	.	.	.	.			SDNN	Trt	Saline_PG_VG	0	.	.	.	.			RMSSD	Trt	Saline_PG_VG	0	.	.	.	.			CV	Trt	Saline_PG_VG	0	.	.	.	.			LF	Trt	Saline_PG_VG
	SEM	0.0767	0.07752	0.07731			HR										SDNN										RMSSD										CV										LF
PR	LSMean	1.5402	0.921	3.8737			HR	Least Squares Means									SDNN	Least Squares Means									RMSSD	Least Squares Means									CV	Least Squares Means									LF	Least Squares Means
	SEM	0.3245	0.3257	0.3238			HR	Effect	Trt	Estimate	Standard	DF	t Value	Pr > |t|			SDNN	Effect	Trt	Estimate	Standard	DF	t Value	Pr > |t|			RMSSD	Effect	Trt	Estimate	Standard	DF	t Value	Pr > |t|			CV	Effect	Trt	Estimate	Standard	DF	t Value	Pr > |t|			LF	Effect	Trt
Jamp	LSMean	-0.00614	-0.03484	-0.0463			HR				Error						SDNN				Error						RMSSD				Error						CV				Error						LF
	SEM	0.009081	0.01024	0.01014			HR	Trt	Atropine_PG_VG	-198.06	6.3742	530	-31.07	<.0001			SDNN	Trt	Atropine_PG_VG	25.6599	0.8716	530	29.44	<.0001			RMSSD	Trt	Atropine_PG_VG	25.8099	0.9633	530	26.79	<.0001			CV	Trt	Atropine_PG_VG	18.3726	0.5586	530	32.89	<.0001			LF	Trt	Atropine_PG_VG
QT	LSMean	0.6914	4.158	2.3898			HR	Trt	Saline_PG_VG	-215.09	6.3742	530	-33.74	<.0001			SDNN	Trt	Saline_PG_VG	28.1912	0.8716	530	32.34	<.0001			RMSSD	Trt	Saline_PG_VG	27.4735	0.9633	530	28.52	<.0001			CV	Trt	_Air__________	0.4082	0.502	530	0.81	0.4165			LF	Trt	Saline_PG_VG
	SEM	0.2582	0.292	0.2892			HR	Trt	_Air__________	-10.0668	5.7727	530	-1.74	0.0818			SDNN	Trt	_Air__________	0.5687	0.7825	530	0.73	0.4677			RMSSD	Trt	_Air__________	0.592	0.8678	530	0.68	0.4954			CV	Trt	Saline_PG_VG	19.6455	0.5586	530	35.17	<.0001			LF	Trt	_Air__________
QTc	LSMean	0.2525	4.3152	2.5506			HR										SDNN										RMSSD										CV										LF
	SEM	0.2731	0.3102	0.3069			HR										SDNN										RMSSD										CV										LF
JT	LSMean	0.6659	3.3711	0.881		Post-Expo	HR	Solution for Fixed Effects								Post-Expo	SDNN	Solution for Fixed Effects								Post-Expo	RMSSD	Solution for Fixed Effects								Post-Expo	CV	Solution for Fixed Effects								Post-Expo	LF	Solution for Fixed Effects
	SEM	0.2694	0.3026	0.3001			HR	Effect	Trt	Estimate	Standard	DF	t Value	Pr > |t|			SDNN	Effect	Trt	Estimate	Standard	DF	t Value	Pr > |t|			RMSSD	Effect	Trt	Estimate	Standard	DF	t Value	Pr > |t|			CV	Effect	Trt	Estimate	Standard	DF	t Value	Pr > |t|			LF	Effect	Trt
							HR				Error						SDNN				Error						RMSSD				Error						CV				Error						LF
							HR	Intercept		-26.9711	5.2273	346	-5.16	<.0001			SDNN	Intercept		0.9269	0.4841	346	1.91	0.0563			RMSSD	Intercept		1.187	0.3468	346	3.42	0.0007			CV	Intercept		0.1789	0.4379	346	0.41	0.6831			LF	Intercept
							HR	Trt	Atropine_PG_VG	19.5742	6.8702	346	2.85	0.0046			SDNN	Trt	Atropine_PG_VG	-3.1601	0.6598	346	-4.79	<.0001			RMSSD	Trt	Atropine_PG_VG	-2.1073	0.466	346	-4.52	<.0001			CV	Trt	Atropine_PG_VG	-2.6465	0.6105	346	-4.34	<.0001			LF	Trt	Atropine_PG_VG
							HR	Trt	Saline_PG_VG	28.4892	6.9387	346	4.11	<.0001			SDNN	Trt	Saline_PG_VG	-3.5609	0.6665	346	-5.34	<.0001			RMSSD	Trt	Saline_PG_VG	-2.211	0.4707	346	-4.7	<.0001			CV	Trt	Saline_PG_VG	-3.0133	0.6167	346	-4.89	<.0001			LF	Trt	Saline_PG_VG
							HR	Trt	_Air__________	0	.	.	.	.			SDNN	Trt	_Air__________	0	.	.	.	.			RMSSD	Trt	_Air__________	0	.	.	.	.			CV	Trt	_Air__________	0	.	.	.	.			LF	Trt	_Air__________
							HR										SDNN										RMSSD										CV										LF
							HR	Solution for Fixed Effects									SDNN	Solution for Fixed Effects									RMSSD	Solution for Fixed Effects									CV	Solution for Fixed Effects									LF	Solution for Fixed Effects
							HR	Effect	Trt	Estimate	Standard	DF	t Value	Pr > |t|			SDNN	Effect	Trt	Estimate	Standard	DF	t Value	Pr > |t|			RMSSD	Effect	Trt	Estimate	Standard	DF	t Value	Pr > |t|			CV	Effect	Trt	Estimate	Standard	DF	t Value	Pr > |t|			LF	Effect	Trt
							HR				Error						SDNN				Error						RMSSD				Error						CV				Error						LF
							HR	Intercept		1.5182	5.8048	346	0.26	0.7938			SDNN	Intercept		-2.634	0.5491	346	-4.8	<.0001			RMSSD	Intercept		-1.0239	0.3904	346	-2.62	0.0091			CV	Intercept		-2.8344	0.5023	346	-5.64	<.0001			LF	Intercept
							HR	Trt	Atropine_PG_VG	-8.915	7.2011	346	-1.24	0.2166			SDNN	Trt	Atropine_PG_VG	0.4008	0.6973	346	0.57	0.5658			RMSSD	Trt	Atropine_PG_VG	0.1037	0.491	346	0.21	0.8329			CV	Trt	Atropine_PG_VG	0.3668	0.6481	346	0.57	0.5718			LF	Trt	Atropine_PG_VG
							HR	Trt	_Air__________	-28.4892	6.9387	346	-4.11	<.0001			SDNN	Trt	_Air__________	3.5609	0.6665	346	5.34	<.0001			RMSSD	Trt	_Air__________	2.211	0.4707	346	4.7	<.0001			CV	Trt	_Air__________	3.0133	0.6167	346	4.89	<.0001			LF	Trt	_Air__________
							HR	Trt	Saline_PG_VG	0	.	.	.	.			SDNN	Trt	Saline_PG_VG	0	.	.	.	.			RMSSD	Trt	Saline_PG_VG	0	.	.	.	.			CV	Trt	Saline_PG_VG	0	.	.	.	.			LF	Trt	Saline_PG_VG
							HR										SDNN										RMSSD										CV										LF
							HR	Least Squares Means									SDNN	Least Squares Means									RMSSD	Least Squares Means									CV	Least Squares Means									LF	Least Squares Means
							HR	Effect	Trt	Estimate	Standard	DF	t Value	Pr > |t|			SDNN	Effect	Trt	Estimate	Standard	DF	t Value	Pr > |t|			RMSSD	Effect	Trt	Estimate	Standard	DF	t Value	Pr > |t|			CV	Effect	Trt	Estimate	Standard	DF	t Value	Pr > |t|			LF	Effect	Trt
							HR				Error						SDNN				Error						RMSSD				Error						CV				Error						LF
							HR	Trt	Atropine_PG_VG	-7.3968	5.7699	346	-1.28	0.2007			SDNN	Trt	Atropine_PG_VG	-2.2333	0.5446	346	-4.1	<.0001			RMSSD	Trt	Atropine_PG_VG	-0.9203	0.3875	346	-2.37	0.0181			CV	Trt	Atropine_PG_VG	-2.4676	0.4973	346	-4.96	<.0001			LF	Trt	Atropine_PG_VG
							HR	Trt	Saline_PG_VG	1.5182	5.8048	346	0.26	0.7938			SDNN	Trt	Saline_PG_VG	-2.634	0.5491	346	-4.8	<.0001			RMSSD	Trt	Saline_PG_VG	-1.0239	0.3904	346	-2.62	0.0091			CV	Trt	Saline_PG_VG	-2.8344	0.5023	346	-5.64	<.0001			LF	Trt	Saline_PG_VG
							HR	Trt	_Air__________	-26.9711	5.2273	346	-5.16	<.0001			SDNN	Trt	_Air__________	0.9269	0.4841	346	1.91	0.0563			RMSSD	Trt	_Air__________	1.187	0.3468	346	3.42	0.0007			CV	Trt	_Air__________	0.1789	0.4379	346	0.41	0.6831			LF	Trt	_Air__________
							HR										SDNN										RMSSD										CV
							HR										SDNN										RMSSD										CV										LF
							HR	Solution for Fixed Effects								Late Post-Expo	SDNN	Solution for Fixed Effects								Late Post-Expo	RMSSD	Solution for Fixed Effects								Late Post-Expo	CV	Solution for Fixed Effects								Late Post-Expo	LF
						Late Post-Expo	HR	Effect	Trt	Estimate	Standard	DF	t Value	Pr > |t|			SDNN	Effect	Trt	Estimate	Standard	DF	t Value	Pr > |t|			RMSSD	Effect	Trt	Estimate	Standard	DF	t Value	Pr > |t|			CV	Effect	Trt	Estimate	Standard	DF	t Value	Pr > |t|			LF	Solution for Fixed Effects
							HR				Error						SDNN				Error						RMSSD				Error						CV				Error						LF	Effect	Trt
							HR	Intercept		-50.0101	5.3712	331	-9.31	<.0001			SDNN	Intercept		2.2223	0.446	330	4.98	<.0001			RMSSD	Intercept		1.9965	0.3071	330	6.5	<.0001			CV	Intercept		0.7876	0.3823	330	2.06	0.0402			LF
							HR	Trt	Atropine_PG_VG	72.6755	6.9739	331	10.42	<.0001			SDNN	Trt	Atropine_PG_VG	-4.2861	0.5881	330	-7.29	<.0001			RMSSD	Trt	Atropine_PG_VG	-3.1361	0.4008	330	-7.82	<.0001			CV	Trt	Atropine_PG_VG	-2.7001	0.5061	330	-5.34	<.0001			LF	Intercept
							HR	Trt	Saline_PG_VG	77.2311	7.4616	331	10.35	<.0001			SDNN	Trt	Saline_PG_VG	-5.9976	0.6284	330	-9.54	<.0001			RMSSD	Trt	Saline_PG_VG	-4.377	0.4286	330	-10.21	<.0001			CV	Trt	Saline_PG_VG	-4.4412	0.5406	330	-8.21	<.0001			LF	Trt	Atropine_PG_VG
							HR	Trt	_Air__________	0	.	.	.	.			SDNN	Trt	_Air__________	0	.	.	.	.			RMSSD	Trt	_Air__________	0	.	.	.	.			CV	Trt	_Air__________	0	.	.	.	.			LF	Trt	Saline_PG_VG
							HR										SDNN										RMSSD										CV										LF	Trt	_Air__________
							HR	Solution for Fixed Effects									SDNN	Solution for Fixed Effects									RMSSD	Solution for Fixed Effects									CV	Solution for Fixed Effects									LF
							HR	Effect	Trt	Estimate	Standard	DF	t Value	Pr > |t|			SDNN	Effect	Trt	Estimate	Standard	DF	t Value	Pr > |t|			RMSSD	Effect	Trt	Estimate	Standard	DF	t Value	Pr > |t|			CV	Effect	Trt	Estimate	Standard	DF	t Value	Pr > |t|			LF	Solution for Fixed Effects
							HR				Error						SDNN				Error						RMSSD				Error						CV				Error						LF	Effect	Trt
							HR	Intercept		27.221	6.149	331	4.43	<.0001			SDNN	Intercept		-3.7753	0.516	330	-7.32	<.0001			RMSSD	Intercept		-2.3805	0.3524	330	-6.76	<.0001			CV	Intercept		-3.6536	0.4437	330	-8.23	<.0001			LF
							HR	Trt	Atropine_PG_VG	-4.5555	7.7373	331	-0.59	0.5564			SDNN	Trt	Atropine_PG_VG	1.7116	0.6529	330	2.62	0.0092			RMSSD	Trt	Atropine_PG_VG	1.2409	0.4444	330	2.79	0.0055			CV	Trt	Atropine_PG_VG	1.7411	0.562	330	3.1	0.0021			LF	Intercept
							HR	Trt	_Air__________	-77.2311	7.4616	331	-10.35	<.0001			SDNN	Trt	_Air__________	5.9976	0.6284	330	9.54	<.0001			RMSSD	Trt	_Air__________	4.377	0.4286	330	10.21	<.0001			CV	Trt	_Air__________	4.4412	0.5406	330	8.21	<.0001			LF	Trt	Atropine_PG_VG
							HR	Trt	Saline_PG_VG	0	.	.	.	.			SDNN	Trt	Saline_PG_VG	0	.	.	.	.			RMSSD	Trt	Saline_PG_VG	0	.	.	.	.			CV	Trt	Saline_PG_VG	0	.	.	.	.			LF	Trt	_Air__________
							HR										SDNN										RMSSD										CV										LF	Trt	Saline_PG_VG
							HR	Least Squares Means									SDNN	Least Squares Means									RMSSD	Least Squares Means									CV	Least Squares Means									LF
							HR	Effect	Trt	Estimate	Standard	DF	t Value	Pr > |t|			SDNN	Effect	Trt	Estimate	Standard	DF	t Value	Pr > |t|			RMSSD	Effect	Trt	Estimate	Standard	DF	t Value	Pr > |t|			CV	Effect	Trt	Estimate	Standard	DF	t Value	Pr > |t|			LF	Least Squares Means
							HR				Error						SDNN				Error						RMSSD				Error						CV				Error						LF	Effect	Trt
							HR	Trt	Atropine_PG_VG	22.6655	5.9037	331	3.84	0.0001			SDNN	Trt	Atropine_PG_VG	-2.0638	0.4926	330	-4.19	<.0001			RMSSD	Trt	Atropine_PG_VG	-1.1396	0.3375	330	-3.38	0.0008			CV	Trt	Atropine_PG_VG	-1.9126	0.4231	330	-4.52	<.0001			LF
							HR	Trt	Saline_PG_VG	27.221	6.149	331	4.43	<.0001			SDNN	Trt	Saline_PG_VG	-3.7753	0.516	330	-7.32	<.0001			RMSSD	Trt	Saline_PG_VG	-2.3805	0.3524	330	-6.76	<.0001			CV	Trt	Saline_PG_VG	-3.6536	0.4437	330	-8.23	<.0001			LF	Trt	Atropine_PG_VG
							HR	Trt	_Air__________	-50.0101	5.3712	331	-9.31	<.0001			SDNN	Trt	_Air__________	2.2223	0.446	330	4.98	<.0001			RMSSD	Trt	_Air__________	1.9965	0.3071	330	6.5	<.0001			CV	Trt	_Air__________	0.7876	0.3823	330	2.06	0.0402			LF	Trt	Saline_PG_VG
																																															LF	Trt	_Air__________
[truncated: 69 more columns]

## Sheet: Table S2
		Males	ID	ID	ID	ID	ID	ID	ID	ID		Females		HR	HR	HR	HR
Treatment	Treatment	Parameter	1	2	5	110	9319	9320	9405	9406				Air	Air	Air	Air
_Air__________														4798	4799	4800	4801
_Air__________	_Air__________	HR_hrv	679.954	614.005	650.529	688.649	670.781	638.34	694.217	636.135		_Air__________	HR_hrv	743.169	706.656	673.921	739.058
_Air__________	_Air__________	Jamp	0.135	0.118	0.1482	0.1186	0.0642	0.1202	0.2326	0.1902		PG_VG	HR_hrv	715.716	740.197	670.13	752.809
_Air__________	_Air__________	JT	29.435	25.6684	25.8536	29.362	30.3158	27.7592	28.543	26.807		Mag_Menthol	HR_hrv	723.664	731.915	710.195	647.468
_Air__________	_Air__________	Pdur	10.8512		13.586	12.165	11.712	10.7606	10.968	12.0076
_Air__________	_Air__________	PR	33.8042		34.1324	35.5308	32.2514	36.6926	34.1486	37.5644
_Air__________	_Air__________	QT	42.218	38.1916	38.222	42.1862	42.7032	40.0966	41.3344	41.3842
_Air__________	_Air__________	QTc	43.7327	38.3179	39.135	44.1332	44.2239	40.6515	42.9247	41.5524
_Air__________	_Air__________	Samp	-0.5688	-0.4932	-0.165	-0.3524	-0.7074	-0.758	-0.3354	-0.3398
_Air__________	Acro_3ppm	HR_hrv	601.525	683.318	687.252	626.616	466.733	713.177	686.874	650.753
_Air__________	Acro_3ppm	Jamp	0.193	0.5214	0.7238	0.6846	0.40775	0.557	0.5676	0.5068
_Air__________	Acro_3ppm	JT	31.669	32.599	31.8718	35.279	29.1777	31.8858	30.5948	23.7554
_Air__________	Acro_3ppm	Pdur	10.5766	11.9736	11.423	13.1832	12.6182	13.1196	11.6162	11
_Air__________	Acro_3ppm	PR	36.7426	32.428	33.0842	37.9795	38.3272	34.0852	35.3992	41.25
_Air__________	Acro_3ppm	QT	39.6522	41.1876	40.3602	44.2914	37.1108	39.1256	39.3048	30.9428
Acro_3ppm	Acro_3ppm	QTc	39.687	42.7433	42.312	45.1929	33.8381	41.3732	40.9702	31.8568
Acro_3ppm	Acro_3ppm	Samp	-0.4186	-0.5504	-0.3406	-0.1752	-0.381	-0.0358	-0.1864	-0.2842
Acro_3ppm	Atropine_PG_VG	HR_hrv	700.573	700.637	748.664			749.79	706.692	659.979
Acro_3ppm	Atropine_PG_VG	Jamp	0.5246	0.2955	0.2338			0.299	0.5314	0.3412
Acro_3ppm	Atropine_PG_VG	JT	29.926	29.4295	29.9676			30.1068	30.7814	27.433
Acro_3ppm	Atropine_PG_VG	Pdur	11.1108	12.8552	10.9022			12.2504	11.2056	10.934
Acro_3ppm	Atropine_PG_VG	PR	34.2308	32.485	34.9156			35.028	35.844	40.6402
Acro_3ppm	Atropine_PG_VG	QT	41.2424	41.9785	40.8878			41.0834	40.2582	42.1968
Acro_3ppm	Atropine_PG_VG	QTc	43.1597	43.8967	43.9805			44.2594	42.5885	43.5033
Acro_3ppm	Atropine_PG_VG	Samp	-0.3906	-0.53425	-0.5954			-0.0558	-0.2682	-0.3188
Acro_3ppm	Classic_Tob	HR_hrv			706.727	668.041	724.258	686.292
Acro_3ppm	Classic_Tob	Jamp			0.1194	0.1468	0.076	0.161
Acro_3ppm	Classic_Tob	JT			27.3562	29.124	25.4688	27.3698
Acro_3ppm	Classic_Tob	Pdur			10.7326	12.3106	10	13.4264
Acro_3ppm	Classic_Tob	PR			35.674	37.2976	42.5	34.6556
Atropine_PG_VG	Classic_Tob	QT			38.993	40.6404	36.4122	38.4588
Atropine_PG_VG	Classic_Tob	QTc			40.8451	41.9347	38.6568	40.2123
Atropine_PG_VG	Classic_Tob	Samp			-0.6928	-0.3972	-0.532	-0.0792
Atropine_PG_VG	Mag_Menthol	HR_hrv	727.796	681.441	721.127		746.028	763.382	768.79	762.408
Atropine_PG_VG	Mag_Menthol	Jamp	0.5682	0.10125	0.2578		0.0902	0.5346	0.3612	0.2026
Atropine_PG_VG	Mag_Menthol	JT	30.1122	28.4675	25.2146		23.8536	30.2158	29.6226	27.0194
Atropine_PG_VG	Mag_Menthol	Pdur	11.2078	10.75	10.1008			12.8446	10.8714	10.675
Atropine_PG_VG	Mag_Menthol	PR	33.6408	47.8507	35.8454			32.6394	35.2442	40.9834
Atropine_PG_VG	Mag_Menthol	QT	40.5438	40.378	37.9462		35.0326	38.5462	41.7062	34.9472
Atropine_PG_VG	Mag_Menthol	QTc	43.1438	41.8011	40.0688		37.7708	41.7276	45.2862	37.8169
Atropine_PG_VG	Mag_Menthol	Samp	-0.4234	-0.62625	-0.4846		-0.6012	-0.019	-0.2984	-0.3522
Atropine_PG_VG	MCS_1R5F	HR_hrv	689.559	663.723	682.244	656.681	752.08	727.023	692.61	734.263
Atropine_PG_VG	MCS_1R5F	Jamp	0.389	0.2728	0.1758	0.3082	0.1164	0.381	0.3088	0.1724
Atropine_PG_VG	MCS_1R5F	JT	32.0388	31.79	27.2296	31.3698	26.174	35.779	32.1468	27.8792
Atropine_PG_VG	MCS_1R5F	Pdur	10.1854	10.643	12.4474	12.218	14	11.6728	10.8482	11.1066
Classic_Tob	MCS_1R5F	PR	33.415	33.1514	39.107	37.0826	39.5	33.2428	36.3402	40.66
Classic_Tob	MCS_1R5F	QT	41.775	42.2386	36.8644	41.6552	35.8742	43.157	43.114	41.6112
Classic_Tob	MCS_1R5F	QTc	43.6347	43.5745	38.2635	41.8806	38.6179	45.8579	45.2511	44.2037
Classic_Tob	MCS_1R5F	Samp	-0.3988	-0.637	-0.5868	-0.253	-0.5958	-0.0314	-0.2616	-0.3364
Classic_Tob	MCS_3R4F	HR_hrv	646.108	644.708	660.946	663.685	759.738	715.158
Classic_Tob	MCS_3R4F	Jamp	0.1294	0.0284	0.0908	0.1258	0.06025	0.1666
Classic_Tob	MCS_3R4F	JT	28.74	29.9422	27.5576	26.037		25.8104
Classic_Tob	MCS_3R4F	Pdur	10.197	11.4542	10.7036	10.487		12.4856
Classic_Tob	MCS_3R4F	PR	33.309	33.4978	37.4736	36.1562		32.7648
Classic_Tob	MCS_3R4F	QT	41.8324	42.4304	38.8456	38.2662		37.5814
Classic_Tob	MCS_3R4F	QTc	42.6338	43.2937	40.0309	39.487		39.8057
Classic_Tob	MCS_3R4F	Samp	-0.4808	-0.5908	-0.6696	-0.3426	-0.659	-0.1926
Classic_Tob	PG	HR_hrv	719.436	712.865	686.406	751.885	764.577	754.634	756.601	759.109
Classic_Tob	PG	Jamp	0.3118	0.3538	0.5732	0.3136	0.093	0.5724	0.2858
Classic_Tob	PG	JT	31.797	32.2008	31.6628	29.6676	25.3922	31.9522	30.6342
Mag_Menthol	PG	Pdur	10.8342	11.5492	10.9882	13.5765		13.47	11.0818
Mag_Menthol	PG	PR	36.906	32.7198	33.9232	40.2897		32.3252	35.3228
Mag_Menthol	PG	QT	39.1816	42.1974	39.9992	40.1018	34.9542	38.8434	42.0902
Mag_Menthol	PG	QTc	41.5504	44.3225	41.7421	42.5231	37.8658	41.872	45.4532
Mag_Menthol	PG	Samp	-0.5644	-0.5838	-0.375	-0.2076	-0.6014	-0.0098	-0.2554
Mag_Menthol	PG_VG	HR_hrv	714.392	704.577	725.678	685.53	740.306	675.935	699.451	711.082
Mag_Menthol	PG_VG	Jamp	0.5212	0.3892	0.2946	0.8206	0.157333	0.5956	0.5002	0.3234
Mag_Menthol	PG_VG	JT	32.189	31.7086	31.7634	33.0404	27.7557	34.3126	32.139	28.3342
Mag_Menthol	PG_VG	Pdur	11.0762	11.8578	10.8276	12.4826		13.2686	11.2758	9.848
Mag_Menthol	PG_VG	PR	33.1284	32.1636	35.6838	36.0536		34.0134	35.3534	45.4646
Mag_Menthol	PG_VG	QT	41.6786	41.9818	40.028	40.9736	36.172	41.0858	42.0508	41.4156
Mag_Menthol	PG_VG	QTc	44.0006	43.9744	42.3733	42.6025	38.7197	42.4651	44.2	43.2574
Mag_Menthol	PG_VG	Samp	-0.3772	-0.5778	-0.584	-0.2952	-0.606667	-0.026	-0.2484	-0.2938
Mag_Menthol	Saline_PG_VG	HR_hrv	705.306	728.238	668.326			737.934	692.565	733.894
Mag_Menthol	Saline_PG_VG	Jamp	0.5532	0.1504	0.274			0.5882	0.5688	0.283
MCS_1R5F	Saline_PG_VG	JT	29.9338	30.0094	27.1504			28.6356	31.3664	26.5048
MCS_1R5F	Saline_PG_VG	Pdur	11.0384	13.346	10.8456			13.1752	11.4162	9.8508
MCS_1R5F	Saline_PG_VG	PR	34.1996	31.9754	37.1126			32.7628	38.4246	56.3022
MCS_1R5F	Saline_PG_VG	QT	40.5222	42.6772	38.903			38.0972	40.9804	41.5202
MCS_1R5F	Saline_PG_VG	QTc	42.6407	45.5538	40.0815			40.7228	43.0472	43.3422
MCS_1R5F	Saline_PG_VG	Samp	-0.3746	-0.6028	-0.5596			0.0148	-0.3192	-0.3196
MCS_1R5F	VG	HR_hrv	720.465	735.676	708.169	646.376	734.523	714.473	751.977	755.317
MCS_1R5F	VG	Jamp	0.311	0.25525	0.6146	0.845	0.0778	0.6142	0.365	0.3174
MCS_1R5F	VG	JT	32.2092	31.9808	32.0882	35.1254	27.3032	30.8984	31.3632	27.974
MCS_1R5F	VG	Pdur	11.0114	11.7265	10.8862	13.6652		13.3546	11.231	10.1168
MCS_1R5F	VG	PR	36.1874	32.673	34.391	38.6412		33.4326	34.884	48.19
MCS_1R5F	VG	QT	40.4974	43.146	40.3102	42.5148	36.2714	37.4082	42.216	40.5712
MCS_1R5F	VG	QTc	42.7463	45.7792	42.3351	43.1788	38.6132	39.5786	45.4996	43.521
MCS_1R5F	VG	Samp	-0.5438	-0.646	-0.4072	-0.2282	-0.582	-0.0352	-0.257	-0.332
MCS_1R5F
MCS_3R4F
MCS_3R4F
MCS_3R4F
MCS_3R4F
MCS_3R4F
MCS_3R4F
MCS_3R4F
MCS_3R4F
MCS_3R4F
MCS_3R4F
MCS_3R4F
MCS_3R4F
MCS_3R4F
MCS_3R4F
MCS_3R4F
PG
PG
PG
PG
PG
PG
PG
PG
PG
PG
PG
PG
PG
PG
PG
PG_VG
PG_VG
PG_VG
PG_VG
PG_VG
PG_VG
PG_VG
PG_VG
PG_VG
PG_VG
PG_VG
PG_VG
PG_VG
PG_VG
PG_VG
Saline_PG_VG
Saline_PG_VG
Saline_PG_VG
Saline_PG_VG
Saline_PG_VG
Saline_PG_VG
Saline_PG_VG
Saline_PG_VG
Saline_PG_VG
Saline_PG_VG
Saline_PG_VG
Saline_PG_VG
Saline_PG_VG
Saline_PG_VG
Saline_PG_VG
VG
VG
VG
VG
VG
VG
VG
VG
VG
VG
VG
VG
VG
VG
VG

[truncated: 14 more sheets: Sheet1, Table S4, Table S6, Tables S7 and S8, Fig S2 QT-RR, Fig S3, Fig S4, Fig S5, Fig S6, Fig S7, Fig S8, Fig S9, Fig S10, Table 1 and FigS12]
